# Supplementary material for: Correlations between behavior and hormone concentrations or gut microbiome imply that domestic cats (Felis silvestris catus) living in a group are not like ‘groupmates’
Source: PLoS One. 2022 Jul 27;17(7):e0269589. doi: 10.1371/journal.pone.0269589 (PMC9328509; doi:10.1371/journal.pone.0269589)
Supplement: S1 Table — This table shows each group of cats, their sex, and age. The colors are divided by groups, with the first group shown in orange, the second group in blue, and the third group in green. (CSV) [file pone.0269589.s004.csv]

ID	Group	Sex	Age	Fecal collection
Cat1	1	M	6
Cat2	1	M	6
Cat3	1	F	1	
Cat4	1	M	3
Cat5	1	F	1
Cat6	2	M	Unknown
Cat7	2	M	6	
Cat8	2	M	1
Cat9	2	F	6	
Cat10	2	F	6
Cat11	3	M	6	
Cat12	3	M	3	
Cat13	3	M	3	
Cat14	3	F	7	
Cat15	3	F	6	
