# Supplementary material for: Correlations between behavior and hormone concentrations or gut microbiome imply that domestic cats (Felis silvestris catus) living in a group are not like ‘groupmates’
Source: PLoS One. 2022 Jul 27;17(7):e0269589. doi: 10.1371/journal.pone.0269589 (PMC9328509; doi:10.1371/journal.pone.0269589)
Supplement: S3 Table — The results of Spearman’s rank correlation coefficient between cortisol concentrations and cat behaviors are listed. The letters in brackets following each behavior are: a for active, p for passive, and t for the sum of passive and active behavior. Those with p-values < 0.05 have been marked in bold. The data are color-coded according to the value of the correlation coefficient (Blue: ˗0.8 to ˗0.6, Light blue: ˗0.6 to ˗0.4, Light orange: 0.4 to 0.6, Orange: 0.6 to 0.8). The rs are correlation coefficients. (CSV) [file pone.0269589.s006.csv]

Hormone	Type of Behavior	rs	p
Cortisol	Grooming (a)	-0.369	0.176
Cortisol	Grooming (p)	-0.479	0.071
Cortisol	Grooming (t)	-0.399	0.141
Cortisol	Rubbing (a)	-0.282	0.308
Cortisol	Rubbing (p)	-0.172	0.540
Cortisol	Rubbing (t)	-0.404	0.136
Cortisol	Following (a)	-0.556	0.032
Cortisol	Following (p)	-0.501	0.057
Cortisol	Following (t)	-0.487	0.066
Cortisol	Playing (a)	-0.580	0.023
Cortisol	Playing (p)	-0.680	0.005
Cortisol	Playing (t)	-0.666	0.007
Cortisol	Entering bed (a)	0.079	0.780
Cortisol	Entering bed (p)	-0.233	0.403
Cortisol	Entering (t)	-0.100	0.723
Cortisol	Escape (a)	0.468	0.078
Cortisol	Escape (p)	0.074	0.794
Cortisol	Escape (t)	0.315	0.254
Cortisol	Attack (a)	-0.058	0.838
Cortisol	Attack (p)	0.059	0.834
Cortisol	Attack (t)	0.100	0.723
Cortisol	Sharing food	-0.681	0.005
Cortisol	Sharing bed	0.368	0.177
Cortisol	Sniffing (a)	-0.368	0.177
Cortisol	Sniffing (p)	-0.539	0.038
Cortisol	Sniffing (t)	-0.471	0.076
