# Supplementary material for: Correlations between behavior and hormone concentrations or gut microbiome imply that domestic cats (Felis silvestris catus) living in a group are not like ‘groupmates’
Source: PLoS One. 2022 Jul 27;17(7):e0269589. doi: 10.1371/journal.pone.0269589 (PMC9328509; doi:10.1371/journal.pone.0269589)
Supplement: S4 Table — The results of Spearman’s rank correlation coefficient between cortisol concentrations and cat behaviors are listed. The letters in brackets following each behavior are: a for active, p for passive, and t for the sum of passive and active behavior. Those with p-values < 0.05 have been marked in bold. The data are color-coded according to the value of the correlation coefficient (Blue: ˗0.8 to ˗0.6, Light blue: ˗0.6 to ˗0.4, Light orange: 0.4 to 0.6, Orange: 0.6 to 0.8). The rs are correlation coefficients. (CSV) [file pone.0269589.s007.csv]

Hormones	Types of Behavior	rs	p
Testosterone	Grooming (a)	-0.452	0.091
Testosterone	Grooming (p)	-0.494	0.061
Testosterone	Grooming (t)	-0.620	0.014
Testosterone	Rubbing (a)	-0.087	0.759
Testosterone	Rubbing (p)	0.133	0.638
Testosterone	Rubbing (t)	-0.070	0.804
Testosterone	Following (a)	-0.196	0.485
Testosterone	Following (p)	-0.172	0.539
Testosterone	Following (t)	-0.157	0.575
Testosterone	Playing (a)	-0.403	0.137
Testosterone	Playing (p)	-0.453	0.090
Testosterone	Playing (t)	-0.313	0.257
Testosterone	Entering bed (a)	-0.158	0.575
Testosterone	Entering bed (p)	-0.484	0.068
Testosterone	Entering (t)	-0.357	0.191
Testosterone	Escape (a)	0.560	0.030
Testosterone	Escape (p)	0.094	0.739
Testosterone	Escape (t)	0.604	0.017
Testosterone	Attack (a)	0.060	0.833
Testosterone	Attack (p)	0.072	0.799
Testosterone	Attack (t)	0.134	0.634
Testosterone	Sharing food	-0.470	0.077
Testosterone	Sharing bed	-0.061	0.830
Testosterone	Sniffing (a)	-0.168	0.550
Testosterone	Sniffing (p)	-0.336	0.221
Testosterone	Sniffing (t)	-0.243	0.383
