# Supplementary material for: Correlations between behavior and hormone concentrations or gut microbiome imply that domestic cats (Felis silvestris catus) living in a group are not like ‘groupmates’
Source: PLoS One. 2022 Jul 27;17(7):e0269589. doi: 10.1371/journal.pone.0269589 (PMC9328509; doi:10.1371/journal.pone.0269589)
Supplement: S5 Table — The results of Spearman’s rank correlation coefficient between oxytocin concentrations and the cat behaviors are listed. The letters in brackets following each behavior are: a for active, p for passive, and t for the sum of passive and active behavior. Those with p-values < 0.05 are shown in bold. The data are color-coded according to the value of the correlation coefficient (Blue: 521 ˗0.8 to ˗0.6, Light blue: ˗0.6 to ˗0.4, Light orange: 0.4 to 0.6, Orange: 0.6 to 0.8). The rs are correlation coefficients. (CSV) [file pone.0269589.s008.csv]

Hormones	Types of Behavior	rs	p
Oxytocin	Grooming (a)	-0.678	0.006
Oxytocin	Grooming (p)	-0.151	0.59
Oxytocin	Grooming (t)	-0.343	0.211
Oxytocin	Rubbing (a)	-0.463	0.082
Oxytocin	Rubbing (p)	-0.484	0.068
Oxytocin	Rubbing (t)	-0.619	0.014
Oxytocin	Following (a)	-0.412	0.127
Oxytocin	Following (p)	-0.660	0.007
Oxytocin	Following (t)	-0.594	0.02
Oxytocin	Playing (a)	-0.093	0.743
Oxytocin	Playing (p)	-0.597	0.019
Oxytocin	Playing (t)	-0.358	0.191
Oxytocin	Entering bed (a)	-0.298	0.282
Oxytocin	Entering bed (p)	-0.498	0.059
Oxytocin	Entering (t)	-0.439	0.101
Oxytocin	Escape (a)	-0.219	0.433
Oxytocin	Escape (p)	0.124	0.661
Oxytocin	Escape (t)	0.027	0.924
Oxytocin	Attack (a)	-0.121	0.668
Oxytocin	Attack (p)	-0.104	0.712
Oxytocin	Attack (t)	-0.109	0.699
Oxytocin	Sharing food	-0.550	0.034
Oxytocin	Sharing bed	0.004	0.99
Oxytocin	Sniffing (a)	-0.596	0.019
Oxytocin	Sniffing (p)	-0.761	0.001
Oxytocin	Sniffing (t)	-0.618	0.014
