# Supplementary material for: Correlations between behavior and hormone concentrations or gut microbiome imply that domestic cats (Felis silvestris catus) living in a group are not like ‘groupmates’
Source: PLoS One. 2022 Jul 27;17(7):e0269589. doi: 10.1371/journal.pone.0269589 (PMC9328509; doi:10.1371/journal.pone.0269589)
Supplement: S6 Table — Those with p-values < 0.05 are shown in bold. For sharing food and playing, statistical processing was not possible due to the small number of individuals that exhibited the behaviors. The rs are correlation coefficients. (CSV) [file pone.0269589.s009.csv]

	Types of Behavior	rs	p
UniFrac distance	Sharing bed	-0.679	<.0001
UniFrac distance	Entering bed	-0.395	0.037
UniFrac distance	Escape	-0.255	0.191
UniFrac distance	Sharing food	.	.
UniFrac distance	Grooming	-0.074	0.708
UniFrac distance	Sniffing	-0.446	0.018
UniFrac distance	Rubbing	-0.27	0.164
UniFrac distance	Following	-0.179	0.363
UniFrac distance	Play	.	.
UniFrac distance	Attack	-0.248	0.204
