# Supplementary material for: Correlations between behavior and hormone concentrations or gut microbiome imply that domestic cats (Felis silvestris catus) living in a group are not like ‘groupmates’
Source: PLoS One. 2022 Jul 27;17(7):e0269589. doi: 10.1371/journal.pone.0269589 (PMC9328509; doi:10.1371/journal.pone.0269589)
Supplement: S7 Table — Those with p-values < 0.05 are shown in bold. The rs are correlation coefficients. (CSV) [file pone.0269589.s010.csv]

PCoA	Hormone	rs	p
PCoA1	Cortisol	0.643	0.086
PCoA1	Testosterone	0.333	0.420
PCoA1	Oxytocin	-0.071	0.867
PCoA2	Cortisol	-0.714	0.047
PCoA2	Testosterone	0.071	0.867
PCoA2	Oxytocin	-0.619	0.102
PCoA3	Cortisol	0.214	0.610
PCoA3	Testosterone	-0.143	0.736
PCoA3	Oxytocin	-0.143	0.736
PCoA4	Cortisol	0.000	1.000
PCoA4	Testosterone	0.381	0.352
PCoA4	Oxytocin	0.667	0.071
PCoA5	Cortisol	0.762	0.028
PCoA5	Testosterone	0.500	0.207
PCoA5	Oxytocin	-0.191	0.651
PCoA6	Cortisol	-0.214	0.610
PCoA6	Testosterone	0.595	0.120
PCoA6	Oxytocin	0.429	0.289
PCoA7	Cortisol	0.024	0.955
PCoA7	Testosterone	0.048	0.911
PCoA7	Oxytocin	-0.262	0.531
PCoA8	Cortisol	0.048	0.911
PCoA8	Testosterone	0.024	0.955
PCoA8	Oxytocin	-0.048	0.911
