# Supplementary material for: Correlations between behavior and hormone concentrations or gut microbiome imply that domestic cats (Felis silvestris catus) living in a group are not like ‘groupmates’
Source: PLoS One. 2022 Jul 27;17(7):e0269589. doi: 10.1371/journal.pone.0269589 (PMC9328509; doi:10.1371/journal.pone.0269589)
Supplement: S8 Table — The letters in brackets following each behavior are: a for active, p for passive, and t for the sum of passive and active behavior. Those with p-values < 0.05 are shown in bold. The rs are correlation coefficients. (CSV) [file pone.0269589.s011.csv]

PCoA	Types of Behavior	rs	p
PCoA1	Grooming (a)	0.152	0.719
PCoA1	Grooming (p)	-0.268	0.520
PCoA1	Grooming (t)	0.238	0.570
PCoA1	Rubbing (a)	-0.273	0.513
PCoA1	Rubbing (p)	0.575	0.136
PCoA1	Rubbing (t)	0.108	0.798
PCoA1	Following (a)	-0.536	0.171
PCoA1	Following (p)	-0.270	0.518
PCoA1	Following (t)	-0.506	0.201
PCoA1	Playing (a)	-0.412	0.310
PCoA1	Playing (p)	-0.412	0.310
PCoA1	Playing (t)	-0.412	0.310
PCoA1	Entering bed (a)	0.214	0.610
PCoA1	Entering bed (p)	0.561	0.148
PCoA1	Entering bed (t)	0.381	0.352
PCoA1	Escape (a)	0.048	0.910
PCoA1	Escape (p)	-0.220	0.601
PCoA1	Escape (t)	0.071	0.867
PCoA1	Attack (a)	-0.386	0.346
PCoA1	Attack (p)	-0.386	0.346
PCoA1	Attack (t)	-0.333	0.420
PCoA1	Sharing food	0.031	0.942
PCoA1	Sharing bed	0.571	0.139
PCoA1	Sniffing (a)	0.000	1.000
PCoA1	Sniffing (p)	0.191	0.651
PCoA1	Sniffing (t)	-0.048	0.911
PCoA2	Grooming (a)	0.520	0.187
PCoA2	Grooming (p)	-0.024	0.954
PCoA2	Grooming (t)	-0.024	0.955
PCoA2	Rubbing (a)	0.300	0.470
PCoA2	Rubbing (p)	0.443	0.272
PCoA2	Rubbing (t)	0.819	0.013
PCoA2	Following (a)	0.536	0.171
PCoA2	Following (p)	0.540	0.167
PCoA2	Following (t)	0.747	0.033
PCoA2	Playing (a)	0.412	0.310
PCoA2	Playing (p)	0.412	0.310
PCoA2	Playing (t)	0.412	0.310
PCoA2	Entering bed (a)	-0.048	0.911
PCoA2	Entering bed (p)	0.415	0.307
PCoA2	Entering bed (t)	0.167	0.693
PCoA2	Escape (a)	0.335	0.417
PCoA2	Escape (p)	0.073	0.863
PCoA2	Escape (t)	0.357	0.385
PCoA2	Attack (a)	-0.193	0.647
PCoA2	Attack (p)	-0.265	0.526
PCoA2	Attack (t)	-0.333	0.420
PCoA2	Sharing food	0.733	0.039
PCoA2	Sharing bed	-0.548	0.160
PCoA2	Sniffing (a)	0.167	0.693
PCoA2	Sniffing (p)	0.738	0.037
PCoA2	Sniffing (t)	0.262	0.531
PCoA3	Grooming (a)	0.140	0.742
PCoA3	Grooming (p)	0.708	0.050
PCoA3	Grooming (t)	0.667	0.071
PCoA3	Rubbing (a)	0.627	0.096
PCoA3	Rubbing (p)	-0.144	0.734
PCoA3	Rubbing (t)	0.434	0.283
PCoA3	Following (a)	0.096	0.821
PCoA3	Following (p)	-0.270	0.518
PCoA3	Following (t)	-0.121	0.776
PCoA3	Playing (a)	0.577	0.134
PCoA3	Playing (p)	0.577	0.134
PCoA3	Playing (t)	0.577	0.134
PCoA3	Entering bed (a)	0.762	0.028
PCoA3	Entering bed (p)	0.781	0.022
PCoA3	Entering bed (t)	0.762	0.028
PCoA3	Escape (a)	-0.156	0.713
PCoA3	Escape (p)	-0.903	0.002
PCoA3	Escape (t)	-0.619	0.102
PCoA3	Attack (a)	-0.157	0.711
PCoA3	Attack (p)	-0.121	0.776
PCoA3	Attack (t)	-0.262	0.531
PCoA3	Sharing food	0.546	0.162
PCoA3	Sharing bed	0.524	0.183
PCoA3	Sniffing (a)	0.405	0.320
PCoA3	Sniffing (p)	0.548	0.160
PCoA3	Sniffing (t)	0.500	0.207
PCoA4	Grooming (a)	-0.343	0.406
PCoA4	Grooming (p)	-0.122	0.774
PCoA4	Grooming (t)	-0.310	0.456
PCoA4	Rubbing (a)	-0.218	0.604
PCoA4	Rubbing (p)	0.144	0.734
PCoA4	Rubbing (t)	-0.048	0.910
PCoA4	Following (a)	0.096	0.821
PCoA4	Following (p)	-0.528	0.179
PCoA4	Following (t)	-0.470	0.240
PCoA4	Playing (a)	-0.577	0.134
PCoA4	Playing (p)	-0.577	0.134
PCoA4	Playing (t)	-0.577	0.134
PCoA4	Entering bed (a)	-0.333	0.420
PCoA4	Entering bed (p)	-0.220	0.601
PCoA4	Entering bed (t)	-0.429	0.289
PCoA4	Escape (a)	-0.276	0.509
PCoA4	Escape (p)	0.098	0.818
PCoA4	Escape (t)	-0.048	0.911
PCoA4	Attack (a)	-0.374	0.362
PCoA4	Attack (p)	-0.651	0.081
PCoA4	Attack (t)	-0.429	0.289
PCoA4	Sharing food	-0.436	0.280
PCoA4	Sharing bed	0.024	0.955
PCoA4	Sniffing (a)	-0.238	0.570
PCoA4	Sniffing (p)	-0.048	0.911
PCoA4	Sniffing (t)	-0.119	0.779
PCoA5	Grooming (a)	-0.457	0.255
PCoA5	Grooming (p)	-0.390	0.339
PCoA5	Grooming (t)	-0.262	0.531
PCoA5	Rubbing (a)	-0.355	0.389
PCoA5	Rubbing (p)	-0.012	0.978
PCoA5	Rubbing (t)	-0.422	0.298
PCoA5	Following (a)	-0.866	0.005
PCoA5	Following (p)	0.086	0.840
PCoA5	Following (t)	-0.313	0.450
PCoA5	Playing (a)	-0.577	0.134
PCoA5	Playing (p)	-0.577	0.134
PCoA5	Playing (t)	-0.577	0.134
PCoA5	Entering bed (a)	-0.191	0.651
PCoA5	Entering bed (p)	0.000	1.000
PCoA5	Entering bed (t)	-0.071	0.867
PCoA5	Escape (a)	0.659	0.076
PCoA5	Escape (p)	0.146	0.729
PCoA5	Escape (t)	0.452	0.260
PCoA5	Attack (a)	0.145	0.733
PCoA5	Attack (p)	0.422	0.298
PCoA5	Attack (t)	0.381	0.352
PCoA5	Sharing food	-0.327	0.429
PCoA5	Sharing bed	0.214	0.610
PCoA5	Sniffing (a)	-0.381	0.352
PCoA5	Sniffing (p)	-0.381	0.352
PCoA5	Sniffing (t)	-0.405	0.320
PCoA6	Grooming (a)	-0.596	0.119
PCoA6	Grooming (p)	0.537	0.170
PCoA6	Grooming (t)	-0.143	0.736
PCoA6	Rubbing (a)	0.518	0.188
PCoA6	Rubbing (p)	-0.264	0.528
PCoA6	Rubbing (t)	0.133	0.754
PCoA6	Following (a)	0.412	0.310
PCoA6	Following (p)	-0.405	0.319
PCoA6	Following (t)	-0.157	0.711
PCoA6	Playing (a)	-0.083	0.846
PCoA6	Playing (p)	-0.083	0.846
PCoA6	Playing (t)	-0.083	0.846
PCoA6	Entering bed (a)	0.000	1.000
PCoA6	Entering bed (p)	-0.268	0.520
PCoA6	Entering bed (t)	-0.167	0.693
PCoA6	Escape (a)	0.132	0.756
PCoA6	Escape (p)	-0.073	0.863
PCoA6	Escape (t)	-0.143	0.736
PCoA6	Attack (a)	0.000	1.000
PCoA6	Attack (p)	0.229	0.586
PCoA6	Attack (t)	0.214	0.610
PCoA6	Sharing food	-0.343	0.406
PCoA6	Sharing bed	-0.048	0.911
PCoA6	Sniffing (a)	0.214	0.610
PCoA6	Sniffing (p)	0.119	0.779
PCoA6	Sniffing (t)	0.429	0.289
PCoA7	Grooming (a)	-0.317	0.444
PCoA7	Grooming (p)	-0.220	0.601
PCoA7	Grooming (t)	-0.500	0.207
PCoA7	Rubbing (a)	-0.136	0.747
PCoA7	Rubbing (p)	-0.299	0.471
PCoA7	Rubbing (t)	0.024	0.955
PCoA7	Following (a)	-0.261	0.532
PCoA7	Following (p)	0.381	0.352
PCoA7	Following (t)	0.277	0.506
PCoA7	Playing (a)	-0.083	0.846
PCoA7	Playing (p)	-0.083	0.846
PCoA7	Playing (t)	-0.083	0.846
PCoA7	Entering bed (a)	-0.452	0.260
PCoA7	Entering bed (p)	0.171	0.686
PCoA7	Entering bed (t)	-0.333	0.420
PCoA7	Escape (a)	0.479	0.230
PCoA7	Escape (p)	-0.098	0.818
PCoA7	Escape (t)	0.286	0.493
PCoA7	Attack (a)	-0.060	0.887
PCoA7	Attack (p)	-0.325	0.432
PCoA7	Attack (t)	-0.333	0.420
PCoA7	Sharing food	0.312	0.452
PCoA7	Sharing bed	-0.452	0.260
PCoA7	Sniffing (a)	-0.691	0.058
PCoA7	Sniffing (p)	0.024	0.955
PCoA7	Sniffing (t)	-0.524	0.183
PCoA8	Grooming (a)	0.089	0.834
PCoA8	Grooming (p)	-0.073	0.863
PCoA8	Grooming (t)	-0.405	0.320
PCoA8	Rubbing (a)	-0.409	0.314
PCoA8	Rubbing (p)	0.467	0.243
PCoA8	Rubbing (t)	0.072	0.865
PCoA8	Following (a)	-0.069	0.872
PCoA8	Following (p)	0.098	0.817
PCoA8	Following (t)	0.000	1.000
PCoA8	Playing (a)	-0.083	0.846
PCoA8	Playing (p)	-0.083	0.846
PCoA8	Playing (t)	-0.083	0.846
PCoA8	Entering bed (a)	-0.333	0.420
PCoA8	Entering bed (p)	0.171	0.686
PCoA8	Entering bed (t)	-0.167	0.693
PCoA8	Escape (a)	-0.335	0.417
PCoA8	Escape (p)	-0.317	0.444
PCoA8	Escape (t)	-0.262	0.531
PCoA8	Attack (a)	-0.892	0.003
PCoA8	Attack (p)	-0.482	0.227
PCoA8	Attack (t)	-0.714	0.047
PCoA8	Sharing food	0.203	0.630
PCoA8	Sharing bed	-0.262	0.531
PCoA8	Sniffing (a)	0.071	0.867
PCoA8	Sniffing (p)	0.071	0.867
PCoA8	Sniffing (t)	-0.119	0.779
