# Supplementary material for: Correlations between behavior and hormone concentrations or gut microbiome imply that domestic cats (Felis silvestris catus) living in a group are not like ‘groupmates’
Source: PLoS One. 2022 Jul 27;17(7):e0269589. doi: 10.1371/journal.pone.0269589 (PMC9328509; doi:10.1371/journal.pone.0269589)
Supplement: S9 Table — (CSV) [file pone.0269589.s012.csv]

	Group	Oxytocin_ave	Cortisol_ave	Testosterone_ave	Grooming_a	Grooming_p	Grooming_total	Rubbing_a	Rubbing_p	Rubbing_total	Follow_a	Follow_p	Follow_total	Play_a	Play_p	Play_total	Entering bed_a	Entering bed_p	Entering_total	Escape_a	Escape_p	Escape_total	Attack_a	Attack_p	Attack_total	Food share_a	Bed share_a	Sniff_a	Sniff_p	Sniff_total
hiro	1	1585.773	6.901	1.191	0.848	4.614	5.462	0.098	0.184	0.282	0.014	0.113	0.127	0.000	0.099	0.099	0.056	0.297	0.353	0.014	0.014	0.028	0.028	0.029	0.057	0.081	533.528	1.027	1.677	2.704
miki	1	3174.676	4.279	1.447	0.000	30.420	30.420	0.000	0.000	0.000	0.000	0.014	0.014	0.099	0.056	0.155	0.000	0.171	0.171	0.000	0.000	0.000	0.000	0.000	0.000	0.971	225.571	0.014	0.368	0.382
poron	1	1299.468	4.355	1.385	7.644	123.744	131.388	0.112	0.014	0.127	0.028	0.028	0.056	0.042	0.099	0.141	0.309	0.398	0.707	0.014	0.000	0.014	0.014	0.029	0.043	1.282	1727.242	0.689	0.865	1.554
taiga	1	907.759	3.531	0.898	199.384	8.399	207.783	0.043	0.296	0.339	0.071	0.169	0.241	0.029	0.028	0.057	0.643	0.563	1.207	0.000	0.028	0.028	0.057	0.028	0.085	0.799	2014.250	2.001	1.027	3.028
risona	1	1926.525	8.936	1.491	22.759	63.457	86.216	0.254	0.014	0.268	0.254	0.043	0.296	0.240	0.127	0.366	0.747	0.327	1.074	0.014	0.000	0.014	0.014	0.028	0.042	2.015	1442.667	1.057	0.851	1.908
keita	2	1883.563	21.548	2.787	3.656	0.000	3.656	0.000	0.212	0.212	0.000	0.081	0.081	0.000	0.000	0.000	0.078	0.343	0.421	0.078	0.011	0.089	0.000	0.000	0.000	0.471	1313.795	0.155	0.771	0.926
yamato	2	3215.763	10.821	2.931	0.000	0.000	0.000	0.000	0.188	0.188	0.033	0.123	0.157	0.122	0.000	0.122	0.000	0.022	0.022	0.011	0.265	0.277	0.122	0.154	0.277	0.067	46.564	0.457	0.548	1.005
ion	2	2698.826	16.476	2.318	0.000	3.314	3.314	0.912	0.573	1.485	0.392	0.033	0.426	0.139	0.045	0.183	0.312	0.100	0.411	0.035	0.078	0.112	0.000	0.066	0.066	1.221	1312.831	1.108	0.673	1.782
milk	2	2206.613	20.006	2.423	0.000	0.000	0.000	0.000	0.000	0.000	0.000	0.165	0.165	0.000	0.000	0.000	0.000	0.000	0.000	0.187	0.067	0.254	0.187	0.100	0.287	0.000	0.000	0.000	0.077	0.077
nanami	2	1795.941	12.013	3.889	0.063	0.405	0.468	0.892	0.831	1.723	0.253	0.277	0.530	0.000	0.216	0.216	0.121	0.046	0.167	0.110	0.000	0.110	0.033	0.022	0.055	0.801	267.815	1.157	0.807	1.964
haru	3	2890.56	25.253	19.383	0.000	8.150	8.150	0.045	0.022	0.067	0.000	0.000	0.000	0.000	0.000	0.000	0.390	0.279	0.669	0.033	0.000	0.033	0.011	0.056	0.067	0.000	2816.844	0.724	0.557	1.282
kurumi	3	5955.199	22.355	2.07	0.000	4.638	4.638	0.000	0.000	0.000	0.000	0.000	0.000	0.000	0.000	0.000	0.134	0.212	0.345	0.000	0.000	0.000	0.011	0.000	0.011	0.000	2138.759	0.078	0.312	0.390
shion	3	3448.909	17.643	3.206	0.000	4.847	4.847	0.089	0.011	0.100	0.011	0.000	0.011	0.000	0.000	0.000	0.167	0.212	0.379	0.033	0.022	0.056	0.033	0.022	0.056	0.000	1587.313	0.446	0.657	1.103
kashiyuka	3	2835.36	22.025	2.345	15.532	0.000	15.532	0.000	0.033	0.033	0.000	0.011	0.011	0.000	0.000	0.000	0.312	0.212	0.524	0.022	0.045	0.067	0.078	0.033	0.111	0.000	2381.681	0.568	0.423	0.992
raou	3	3010.388	14.606	2.551	2.618	0.515	3.134	0.000	0.067	0.067	0.011	0.011	0.022	0.000	0.000	0.000	0.056	0.145	0.201	0.011	0.033	0.045	0.000	0.022	0.022	0.000	1081.779	0.579	0.446	1.025
