# Supplementary material for: Correlations between behavior and hormone concentrations or gut microbiome imply that domestic cats (Felis silvestris catus) living in a group are not like ‘groupmates’
Source: PLoS One. 2022 Jul 27;17(7):e0269589. doi: 10.1371/journal.pone.0269589 (PMC9328509; doi:10.1371/journal.pone.0269589)
Supplement: S10 Table — (CSV) [file pone.0269589.s013.csv]

#OTU ID	Kingdom	Phylum	Class	Order	Family	Genus	Species	cat1	cat2	cat3	cat4	cat5	cat6	cat7	cat8	Average	coung
denovo0	Bacteria	Firmicutes	Clostridia	Clostridiales	Ruminococcaceae			0	0	0	0	0	3	1	0	0.50	2
denovo1	Bacteria	Firmicutes	Clostridia	Clostridiales	Lachnospiraceae	Coprococcus		4	0	0	0	0	0	0	5	1.13	2
denovo2	Bacteria	Firmicutes	Clostridia	Clostridiales	Lachnospiraceae			0	0	0	0	0	0	0	0	0.00	0
denovo3	Bacteria	Firmicutes	Clostridia	Clostridiales	Lachnospiraceae			0	1	0	1	0	0	0	0	0.25	2
denovo4	Bacteria	Bacteroidetes	Bacteroidia	Bacteroidales	Bacteroidaceae	Bacteroides	plebeius	0	0	0	1	0	0	0	0	0.13	1
denovo5	Unassigned							0	0	0	0	0	0	0	0	0.00	0
denovo6	Bacteria	Bacteroidetes	Bacteroidia	Bacteroidales	Bacteroidaceae	Bacteroides	plebeius	0	0	0	1	0	0	0	0	0.13	1
denovo7	Bacteria	Firmicutes	Clostridia	Clostridiales	Lachnospiraceae	Dorea		0	0	0	0	0	1	0	0	0.13	1
denovo8	Bacteria	Firmicutes	Clostridia	Clostridiales	Lachnospiraceae			0	0	0	0	0	0	0	0	0.00	0
denovo9	Bacteria	Firmicutes	Bacilli	Lactobacillales	Lactobacillaceae	Lactobacillus		0	0	0	0	0	0	0	0	0.00	0
denovo10	Bacteria	Bacteroidetes	Bacteroidia	Bacteroidales	Prevotellaceae	Prevotella	copri	0	0	1	0	0	0	0	0	0.13	1
denovo11	Bacteria	Firmicutes	Clostridia	Clostridiales	Lachnospiraceae	Blautia		0	0	0	0	0	0	0	0	0.00	0
denovo12	Bacteria	Firmicutes	Clostridia	Clostridiales	Lachnospiraceae			0	0	1	0	0	0	0	0	0.13	1
denovo13	Bacteria	Firmicutes	Bacilli	Lactobacillales	Lactobacillaceae	Lactobacillus		0	0	0	0	0	0	0	0	0.00	0
denovo14	Bacteria	Firmicutes	Clostridia	Clostridiales	Lachnospiraceae	Blautia		0	0	0	0	0	0	0	0	0.00	0
denovo15	Bacteria	Gemmatimonadetes	Gemmatimonadetes	Gemmatimonadales	Ellin5301			0	0	0	0	0	0	0	0	0.00	0
denovo16	Bacteria	Firmicutes	Clostridia	Clostridiales	Lachnospiraceae	Dorea		0	0	0	0	0	0	0	0	0.00	0
denovo17	Bacteria	Firmicutes	Clostridia	Clostridiales	Lachnospiraceae	Blautia	producta	0	0	0	0	0	0	0	0	0.00	0
denovo18	Bacteria	Firmicutes	Erysipelotrichi	Erysipelotrichales	Erysipelotrichaceae	Allobaculum		0	0	0	0	0	0	0	0	0.00	0
denovo19	Bacteria	Bacteroidetes	Bacteroidia	Bacteroidales	Prevotellaceae	Prevotella	copri	1	0	0	0	0	0	0	0	0.13	1
denovo20	Bacteria	Firmicutes	Clostridia	Clostridiales	Lachnospiraceae	Dorea		0	0	0	0	0	0	0	0	0.00	0
denovo21	Bacteria	Firmicutes	Clostridia	Clostridiales	Lachnospiraceae	Blautia	producta	0	0	0	1	0	0	0	0	0.13	1
denovo22	Bacteria	Firmicutes	Clostridia	Clostridiales	Lachnospiraceae			0	0	0	0	0	0	0	0	0.00	0
denovo23	Bacteria	Firmicutes	Clostridia	Clostridiales	Lachnospiraceae			0	0	0	0	0	1	0	0	0.13	1
denovo24	Bacteria	Firmicutes	Clostridia	Clostridiales	Lachnospiraceae			1	3	0	0	0	0	0	0	0.50	2
denovo25	Bacteria	Firmicutes	Clostridia	Clostridiales	Lachnospiraceae	Blautia	producta	0	0	0	1	0	0	0	0	0.13	1
denovo26	Bacteria	Firmicutes	Clostridia	Clostridiales	Clostridiaceae			0	0	0	0	0	0	0	0	0.00	0
denovo27	Bacteria	Proteobacteria	Gammaproteobacteria	Xanthomonadales	Xanthomonadaceae	Rhodanobacter		0	0	0	0	0	0	0	0	0.00	0
denovo28	Unassigned							0	0	1	0	1	0	0	1	0.38	3
denovo29	Bacteria	Bacteroidetes	Bacteroidia	Bacteroidales	Prevotellaceae	Prevotella	copri	0	0	0	0	1	0	0	0	0.13	1
denovo30	Unassigned							0	0	0	0	0	1	0	0	0.13	1
denovo31	Bacteria	Firmicutes	Clostridia	Clostridiales				0	0	0	0	0	0	0	0	0.00	0
denovo32	Bacteria	Firmicutes	Clostridia	Clostridiales	Lachnospiraceae	Blautia		0	0	0	0	0	0	0	0	0.00	0
denovo33	Bacteria	Firmicutes	Clostridia	Clostridiales	Veillonellaceae	Acidaminococcus		0	0	0	0	0	0	0	0	0.00	0
denovo34	Bacteria	Firmicutes	Clostridia	Clostridiales	Veillonellaceae	Dialister		0	0	1	0	0	0	0	0	0.13	1
denovo35	Bacteria	Firmicutes	Clostridia	Clostridiales	Lachnospiraceae	Blautia		0	0	0	0	0	0	0	0	0.00	0
denovo36	Bacteria	Bacteroidetes	Bacteroidia	Bacteroidales	Prevotellaceae	Prevotella	copri	0	0	0	0	0	0	1	0	0.13	1
denovo37	Bacteria	Bacteroidetes	Bacteroidia	Bacteroidales	Prevotellaceae	Prevotella	copri	0	4	0	0	0	1	0	0	0.63	2
denovo38	Bacteria	Firmicutes	Clostridia	Clostridiales	Lachnospiraceae			0	0	0	1	0	0	0	0	0.13	1
denovo39	Bacteria	Firmicutes	Clostridia	Clostridiales	Lachnospiraceae	Blautia		0	0	0	0	0	0	0	0	0.00	0
denovo40	Bacteria	Bacteroidetes	Bacteroidia	Bacteroidales	Bacteroidaceae	Bacteroides	plebeius	0	0	0	1	0	0	0	0	0.13	1
denovo41	Bacteria	Firmicutes	Clostridia	Clostridiales	Lachnospiraceae	Dorea		0	1	0	0	0	0	0	0	0.13	1
denovo42	Bacteria	Firmicutes	Clostridia	Clostridiales	Christensenellaceae			0	0	0	0	0	1	0	0	0.13	1
denovo43	Bacteria	Firmicutes	Clostridia	Clostridiales				0	1	2	0	0	0	0	1	0.50	3
denovo44	Unassigned							0	0	0	0	0	0	1	0	0.13	1
denovo45	Bacteria	Firmicutes	Clostridia	Clostridiales	Lachnospiraceae			0	6	0	72	7	2	2	8	12.13	6
denovo46	Bacteria	Firmicutes	Clostridia	Clostridiales	Veillonellaceae	Megasphaera		0	1	0	0	0	0	0	0	0.13	1
denovo47	Bacteria	Bacteroidetes	Bacteroidia	Bacteroidales	Prevotellaceae	Prevotella	copri	2	0	1	0	1	0	0	0	0.50	3
denovo48	Bacteria	Bacteroidetes	Bacteroidia	Bacteroidales	Bacteroidaceae	Bacteroides		0	0	0	0	0	0	1	0	0.13	1
denovo49	Bacteria	Bacteroidetes	Bacteroidia	Bacteroidales	Prevotellaceae	Prevotella	copri	0	0	1	0	0	0	0	0	0.13	1
denovo50	Bacteria	Firmicutes	Bacilli	Lactobacillales	Streptococcaceae	Streptococcus		0	0	0	0	0	0	0	0	0.00	0
denovo51	Bacteria	Actinobacteria	Actinobacteria	Actinomycetales	Microbacteriaceae	Salinibacterium		0	0	0	0	0	0	0	0	0.00	0
denovo52	Bacteria	Firmicutes	Clostridia	Clostridiales	Lachnospiraceae			0	3	0	0	0	1	1	0	0.63	3
denovo53	Bacteria	Firmicutes	Clostridia	Clostridiales	Ruminococcaceae			0	0	0	0	0	0	1	0	0.13	1
denovo54	Bacteria	Firmicutes	Clostridia	Clostridiales				0	0	0	0	0	0	0	0	0.00	0
denovo55	Bacteria	Firmicutes	Bacilli	Bacillales	Paenibacillaceae	Paenibacillus		0	0	0	0	0	0	0	0	0.00	0
denovo56	Bacteria	Firmicutes	Clostridia	Clostridiales	Lachnospiraceae			0	0	0	0	0	0	0	0	0.00	0
denovo57	Bacteria	Bacteroidetes	Bacteroidia	Bacteroidales	Prevotellaceae	Prevotella	copri	1	0	0	0	0	0	1	0	0.25	2
denovo58	Bacteria	Firmicutes	Clostridia	Clostridiales	Lachnospiraceae	Blautia		0	0	0	0	0	1	0	0	0.13	1
denovo59	Bacteria	Firmicutes	Clostridia	Clostridiales	Lachnospiraceae	Blautia		0	0	1	0	0	0	0	0	0.13	1
denovo60	Bacteria	Firmicutes	Clostridia	Clostridiales	Ruminococcaceae			0	0	1	0	7	4	1	3	2.00	5
denovo61	Bacteria	Firmicutes	Clostridia	Clostridiales	Clostridiaceae			0	0	0	0	0	0	0	0	0.00	0
denovo62	Bacteria	Firmicutes	Clostridia	Clostridiales	Lachnospiraceae	[Ruminococcus]		0	0	0	0	2	2	0	5	1.13	3
denovo63	Bacteria	Firmicutes	Bacilli	Lactobacillales	Lactobacillaceae			0	0	0	0	0	0	0	0	0.00	0
denovo64	Bacteria	Firmicutes	Bacilli	Lactobacillales	Lactobacillaceae	Lactobacillus		0	0	0	0	0	0	0	0	0.00	0
denovo65	Bacteria	Bacteroidetes	Bacteroidia	Bacteroidales	Prevotellaceae	Prevotella	copri	0	0	0	0	0	0	0	0	0.00	0
denovo66	Bacteria	Firmicutes	Clostridia	Clostridiales	Lachnospiraceae	Blautia		2	0	0	0	3	1	0	5	1.38	4
denovo67	Bacteria	Firmicutes	Clostridia	Clostridiales	Lachnospiraceae			0	0	0	1	0	0	0	0	0.13	1
denovo68	Bacteria	Firmicutes	Clostridia	Clostridiales	Lachnospiraceae	Blautia		1	0	0	0	0	0	0	0	0.13	1
denovo69	Bacteria	Bacteroidetes	Bacteroidia	Bacteroidales	Prevotellaceae	Prevotella	copri	0	0	0	0	0	0	0	1	0.13	1
denovo70	Bacteria	Bacteroidetes	Bacteroidia	Bacteroidales	[Odoribacteraceae]	Odoribacter		0	0	0	0	0	0	0	0	0.00	0
denovo71	Bacteria	Firmicutes	Clostridia	Clostridiales	Lachnospiraceae			0	0	0	0	0	0	0	0	0.00	0
denovo72	Bacteria	Bacteroidetes	Bacteroidia	Bacteroidales	Prevotellaceae	Prevotella	copri	1	0	0	0	0	0	0	0	0.13	1
denovo73	Bacteria	Firmicutes	Erysipelotrichi	Erysipelotrichales	Erysipelotrichaceae	[Eubacterium]	biforme	0	0	0	0	0	0	0	0	0.00	0
denovo74	Bacteria	Bacteroidetes	Bacteroidia	Bacteroidales	Prevotellaceae	Prevotella	copri	1	0	1	0	0	0	0	0	0.25	2
denovo75	Bacteria	Bacteroidetes	Bacteroidia	Bacteroidales	[Paraprevotellaceae]	[Prevotella]		0	0	0	0	0	0	0	0	0.00	0
denovo76	Bacteria	Bacteroidetes	Bacteroidia	Bacteroidales	Bacteroidaceae	Bacteroides		0	0	0	0	1	0	0	0	0.13	1
denovo77	Bacteria	Firmicutes	Clostridia	Clostridiales	Veillonellaceae	Megasphaera		4	0	0	0	0	0	0	0	0.50	1
denovo78	Unassigned							0	1	3	0	0	0	0	0	0.50	2
denovo79	Bacteria	Firmicutes	Clostridia	Clostridiales	Clostridiaceae			0	0	0	0	0	0	0	0	0.00	0
denovo80	Unassigned							0	1	0	0	0	0	0	1	0.25	2
denovo81	Bacteria	Firmicutes	Clostridia	Clostridiales	Clostridiaceae			0	0	0	2	0	0	0	0	0.25	1
denovo82	Bacteria	TM7	TM7-1					0	0	0	0	0	0	0	0	0.00	0
denovo83	Bacteria	Firmicutes	Clostridia	Clostridiales	Lachnospiraceae	[Ruminococcus]	gnavus	0	0	0	0	0	0	0	0	0.00	0
denovo84	Bacteria	Bacteroidetes	Bacteroidia	Bacteroidales	Prevotellaceae	Prevotella	copri	0	0	0	0	1	0	0	0	0.13	1
denovo85	Bacteria	Firmicutes	Clostridia	Clostridiales	Clostridiaceae	Clostridium	hiranonis	0	0	0	0	0	1	0	1	0.25	2
denovo86	Bacteria	Bacteroidetes	Bacteroidia	Bacteroidales	Prevotellaceae	Prevotella	copri	1	0	0	0	0	0	0	0	0.13	1
denovo87	Bacteria	Bacteroidetes	Bacteroidia	Bacteroidales	Prevotellaceae	Prevotella	copri	1	0	0	0	0	0	0	0	0.13	1
denovo88	Bacteria	Firmicutes	Clostridia	Clostridiales	Clostridiaceae	Clostridium		0	0	0	0	0	0	0	0	0.00	0
denovo89	Bacteria	Bacteroidetes	Bacteroidia	Bacteroidales	Prevotellaceae	Prevotella	copri	1	0	0	0	0	0	0	0	0.13	1
denovo90	Bacteria	Firmicutes	Clostridia	Clostridiales	Lachnospiraceae			0	0	0	0	1	0	0	0	0.13	1
denovo91	Bacteria	Firmicutes	Erysipelotrichi	Erysipelotrichales	Erysipelotrichaceae			0	0	0	0	0	0	0	0	0.00	0
denovo92	Bacteria	Bacteroidetes	Bacteroidia	Bacteroidales	Prevotellaceae	Prevotella	copri	1	0	0	0	0	0	0	0	0.13	1
denovo93	Bacteria	Firmicutes	Clostridia	Clostridiales	Veillonellaceae	Acidaminococcus		0	0	0	0	1	0	0	0	0.13	1
denovo94	Bacteria	Firmicutes	Clostridia	Clostridiales				0	0	0	0	0	0	0	1	0.13	1
denovo95	Bacteria	Firmicutes	Erysipelotrichi	Erysipelotrichales	Erysipelotrichaceae			0	0	0	0	0	0	0	0	0.00	0
denovo96	Bacteria	Bacteroidetes	Bacteroidia	Bacteroidales	Prevotellaceae	Prevotella	copri	0	0	0	0	0	0	0	1	0.13	1
denovo97	Bacteria	Firmicutes	Clostridia	Clostridiales	Lachnospiraceae	Dorea		0	0	0	0	0	0	1	0	0.13	1
denovo98	Bacteria	Bacteroidetes	Bacteroidia	Bacteroidales	Bacteroidaceae	Bacteroides	plebeius	0	1	0	0	0	0	0	0	0.13	1
denovo99	Bacteria	Firmicutes	Clostridia	Clostridiales	Lachnospiraceae	Blautia		0	0	0	1	0	0	0	0	0.13	1
denovo100	Bacteria	Firmicutes	Clostridia	Clostridiales	Lachnospiraceae	Blautia		0	0	0	1	0	0	0	0	0.13	1
denovo101	Bacteria	Firmicutes	Erysipelotrichi	Erysipelotrichales	Erysipelotrichaceae	Bulleidia		0	0	0	0	0	1	0	0	0.13	1
denovo102	Bacteria	Firmicutes	Clostridia	Clostridiales	[Acidaminobacteraceae]	Fusibacter		0	0	0	0	0	0	0	0	0.00	0
denovo103	Bacteria	Bacteroidetes	Bacteroidia	Bacteroidales	Prevotellaceae	Prevotella	copri	0	0	1	0	0	0	0	1	0.25	2
denovo104	Bacteria	Firmicutes	Clostridia	Clostridiales	Lachnospiraceae	Dorea		0	0	0	0	0	0	0	0	0.00	0
denovo105	Bacteria	Firmicutes	Clostridia	Clostridiales	Clostridiaceae	Clostridium		0	0	0	0	0	0	0	1	0.13	1
denovo106	Bacteria	Firmicutes	Clostridia	Clostridiales	Lachnospiraceae	Blautia	producta	0	0	0	0	1	0	0	0	0.13	1
denovo107	Bacteria	Firmicutes	Clostridia	Clostridiales				0	1	0	20	2	3	0	0	3.25	4
denovo108	Bacteria	Firmicutes	Clostridia	Clostridiales	Clostridiaceae			0	0	0	0	0	0	0	0	0.00	0
denovo109	Bacteria	Chlamydiae	Chlamydiia	Chlamydiales	Parachlamydiaceae	Candidatus Protochlamydia		0	0	0	0	0	0	0	0	0.00	0
denovo110	Bacteria	Firmicutes	Clostridia	Clostridiales	Ruminococcaceae	Faecalibacterium	prausnitzii	0	0	0	0	0	1	0	0	0.13	1
denovo111	Bacteria	Firmicutes	Clostridia	Clostridiales	Lachnospiraceae			0	0	0	0	0	1	0	0	0.13	1
denovo112	Bacteria	Firmicutes	Clostridia	Clostridiales	Clostridiaceae			0	0	0	0	0	0	0	0	0.00	0
denovo113	Bacteria	Firmicutes	Clostridia	Clostridiales	Veillonellaceae	Acidaminococcus		1	2	0	0	0	0	0	0	0.38	2
denovo114	Bacteria	Bacteroidetes	Bacteroidia	Bacteroidales	Prevotellaceae	Prevotella	copri	0	0	0	0	0	0	0	1	0.13	1
denovo115	Bacteria	Firmicutes	Clostridia	Clostridiales	Lachnospiraceae	Blautia		0	0	0	0	0	0	0	0	0.00	0
denovo116	Bacteria	Firmicutes	Clostridia	Clostridiales	Lachnospiraceae			0	0	0	0	0	0	0	0	0.00	0
denovo117	Bacteria	Firmicutes	Clostridia	Clostridiales	Lachnospiraceae	Dorea		0	0	0	0	0	1	0	0	0.13	1
denovo118	Unassigned							0	0	1	0	0	0	0	0	0.13	1
denovo119	Bacteria	Bacteroidetes	Cytophagia	Cytophagales	Cytophagaceae	Adhaeribacter		0	0	0	0	0	0	0	0	0.00	0
denovo120	Unassigned							0	0	0	0	1	0	0	0	0.13	1
denovo121	Bacteria	Firmicutes	Clostridia	Clostridiales	Lachnospiraceae			0	0	0	0	0	0	0	0	0.00	0
denovo122	Bacteria	Firmicutes	Clostridia	Clostridiales	Lachnospiraceae	Blautia		0	1	0	0	0	0	0	0	0.13	1
denovo123	Bacteria	Bacteroidetes	Bacteroidia	Bacteroidales	Prevotellaceae	Prevotella	copri	0	0	0	0	1	0	0	0	0.13	1
denovo124	Bacteria	Bacteroidetes	[Saprospirae]	[Saprospirales]	Chitinophagaceae			0	0	0	0	0	0	0	0	0.00	0
denovo125	Bacteria	Firmicutes	Erysipelotrichi	Erysipelotrichales	Erysipelotrichaceae			0	0	0	0	0	0	0	0	0.00	0
denovo126	Bacteria	Firmicutes	Clostridia	Clostridiales	Clostridiaceae			0	0	0	0	0	0	1	0	0.13	1
denovo127	Bacteria	Bacteroidetes	Bacteroidia	Bacteroidales	Prevotellaceae	Prevotella	copri	4	1	1	0	5	1	0	3	1.88	6
denovo128	Bacteria	Firmicutes	Clostridia	Clostridiales	Ruminococcaceae			0	0	0	0	0	0	0	0	0.00	0
denovo129	Bacteria	Firmicutes	Clostridia	Clostridiales	Veillonellaceae	Megasphaera		4	2	0	0	0	0	0	1	0.88	3
denovo130	Bacteria	Firmicutes	Clostridia	Clostridiales	Lachnospiraceae	Blautia	producta	0	0	0	0	0	0	0	0	0.00	0
denovo131	Bacteria	Bacteroidetes	Bacteroidia	Bacteroidales	Prevotellaceae	Prevotella	copri	0	0	0	0	0	0	0	0	0.00	0
denovo132	Bacteria	Proteobacteria	Betaproteobacteria	Burkholderiales	Comamonadaceae			0	0	0	0	0	0	0	0	0.00	0
denovo133	Bacteria	Firmicutes	Clostridia	Clostridiales				0	0	0	0	0	0	1	0	0.13	1
denovo134	Bacteria	Firmicutes	Clostridia	Clostridiales				0	1	0	0	0	0	0	0	0.13	1
denovo135	Bacteria	Firmicutes	Clostridia	Clostridiales	Lachnospiraceae	Blautia		0	0	0	0	0	0	0	0	0.00	0
denovo136	Bacteria	Bacteroidetes	Bacteroidia	Bacteroidales	Bacteroidaceae	Bacteroides	fragilis	0	0	0	0	0	0	1	0	0.13	1
denovo137	Bacteria	Firmicutes	Erysipelotrichi	Erysipelotrichales	Erysipelotrichaceae	Coprobacillus		0	0	0	0	0	0	0	0	0.00	0
denovo138	Bacteria	Firmicutes	Erysipelotrichi	Erysipelotrichales	Erysipelotrichaceae	Allobaculum		0	0	0	0	0	0	0	0	0.00	0
denovo139	Bacteria	Firmicutes	Clostridia	Clostridiales	Lachnospiraceae	Dorea		0	0	0	0	0	1	0	0	0.13	1
denovo140	Unassigned							0	0	0	0	0	0	0	0	0.00	0
denovo141	Bacteria	Bacteroidetes	Bacteroidia	Bacteroidales	Bacteroidaceae	Bacteroides		0	0	0	0	0	0	2	0	0.25	1
denovo142	Bacteria	Firmicutes	Clostridia	Clostridiales				0	0	0	0	0	0	0	0	0.00	0
denovo143	Bacteria	Firmicutes	Clostridia	Clostridiales	Veillonellaceae	Megasphaera		0	2	0	0	0	0	0	1	0.38	2
denovo144	Bacteria	Bacteroidetes	Bacteroidia	Bacteroidales	Bacteroidaceae	Bacteroides		0	0	0	1	0	0	0	0	0.13	1
denovo145	Bacteria	Bacteroidetes	Bacteroidia	Bacteroidales	Prevotellaceae	Prevotella	copri	2	0	2	0	0	0	0	0	0.50	2
denovo146	Bacteria	Firmicutes	Clostridia	Clostridiales	Lachnospiraceae	Blautia	producta	0	0	0	0	0	0	0	0	0.00	0
denovo147	Bacteria	Firmicutes	Clostridia	Clostridiales	Lachnospiraceae	Dorea		0	0	0	0	0	0	0	0	0.00	0
denovo148	Bacteria	Proteobacteria	Alphaproteobacteria	Rhodobacterales	Hyphomonadaceae			0	0	0	0	0	0	0	0	0.00	0
denovo149	Bacteria	Firmicutes	Erysipelotrichi	Erysipelotrichales	Erysipelotrichaceae			0	0	0	0	0	0	0	0	0.00	0
denovo150	Bacteria	Firmicutes	Clostridia	Clostridiales	Lachnospiraceae			0	0	0	0	1	0	0	0	0.13	1
denovo151	Bacteria	Firmicutes	Clostridia	Clostridiales	Lachnospiraceae			0	0	1	0	1	0	0	0	0.25	2
denovo152	Bacteria	Bacteroidetes	Bacteroidia	Bacteroidales	Prevotellaceae	Prevotella	copri	0	0	0	0	1	0	0	0	0.13	1
denovo153	Bacteria	Firmicutes	Clostridia	Clostridiales	Lachnospiraceae	Blautia	producta	0	0	0	0	1	0	0	0	0.13	1
denovo154	Bacteria	Proteobacteria	Epsilonproteobacteria	Campylobacterales	Helicobacteraceae	Flexispira		0	0	0	0	0	0	0	0	0.00	0
denovo155	Bacteria	Firmicutes	Clostridia	Clostridiales	Lachnospiraceae			0	0	0	0	0	1	0	0	0.13	1
denovo156	Bacteria	Firmicutes	Clostridia	Clostridiales				0	0	0	0	0	1	0	0	0.13	1
denovo157	Bacteria	Firmicutes	Clostridia	Clostridiales	Veillonellaceae	Megasphaera		2	0	0	0	0	0	0	0	0.25	1
denovo158	Bacteria	Firmicutes	Bacilli	Lactobacillales	Lactobacillaceae	Lactobacillus		0	0	0	0	0	0	0	0	0.00	0
denovo159	Bacteria	Firmicutes	Clostridia	Clostridiales	Lachnospiraceae	Roseburia		0	0	0	0	0	0	1	0	0.13	1
denovo160	Bacteria	Bacteroidetes	Bacteroidia	Bacteroidales	Bacteroidaceae	Bacteroides	uniformis	0	0	0	1	0	0	0	0	0.13	1
denovo161	Bacteria	Firmicutes	Clostridia	Clostridiales				0	0	0	0	0	1	0	0	0.13	1
denovo162	Bacteria	Bacteroidetes	Bacteroidia	Bacteroidales	Prevotellaceae	Prevotella	copri	1	1	0	0	1	1	2	2	1.00	6
denovo163	Bacteria	Firmicutes	Clostridia	Clostridiales	Lachnospiraceae	[Ruminococcus]	gnavus	0	0	0	0	0	0	0	0	0.00	0
denovo164	Bacteria	Firmicutes	Bacilli	Lactobacillales	Lactobacillaceae	Lactobacillus		0	0	0	0	0	0	0	0	0.00	0
denovo165	Bacteria	Firmicutes	Bacilli	Lactobacillales	Streptococcaceae	Streptococcus	luteciae	0	0	0	0	0	0	0	0	0.00	0
denovo166	Bacteria	Firmicutes	Clostridia	Clostridiales	Veillonellaceae	Dialister		0	0	0	0	0	0	1	0	0.13	1
denovo167	Bacteria	Firmicutes	Bacilli	Lactobacillales	Lactobacillaceae	Lactobacillus		0	0	0	0	0	0	0	0	0.00	0
denovo168	Bacteria	Firmicutes	Clostridia	Clostridiales	Lachnospiraceae	Blautia		0	0	0	1	0	0	0	0	0.13	1
denovo169	Bacteria	Bacteroidetes	Bacteroidia	Bacteroidales	Prevotellaceae	Prevotella	copri	1	0	0	0	0	0	0	0	0.13	1
denovo170	Bacteria	Firmicutes	Clostridia	Clostridiales	Lachnospiraceae	Dorea		0	0	0	0	0	0	0	0	0.00	0
denovo171	Bacteria	Firmicutes	Clostridia	Clostridiales	Lachnospiraceae	[Ruminococcus]		0	0	0	0	0	1	0	0	0.13	1
denovo172	Unassigned							0	0	0	0	0	0	1	0	0.13	1
denovo173	Bacteria	Firmicutes	Clostridia	Clostridiales	Lachnospiraceae	Blautia		0	0	0	0	0	0	0	0	0.00	0
denovo174	Bacteria	Bacteroidetes	Bacteroidia	Bacteroidales	Prevotellaceae	Prevotella	copri	0	0	0	0	0	0	1	0	0.13	1
denovo175	Bacteria	Firmicutes	Clostridia	Clostridiales	Lachnospiraceae			0	0	0	0	0	1	0	0	0.13	1
denovo176	Bacteria	Firmicutes	Bacilli	Lactobacillales	Lactobacillaceae	Lactobacillus		0	0	0	0	0	0	0	0	0.00	0
denovo177	Bacteria	Firmicutes	Bacilli	Lactobacillales	Streptococcaceae	Streptococcus		0	0	0	0	0	0	0	0	0.00	0
denovo178	Bacteria	Firmicutes	Clostridia	Clostridiales	Clostridiaceae			0	1	0	0	0	21	20	0	5.25	3
denovo179	Bacteria	Actinobacteria	Coriobacteriia	Coriobacteriales	Coriobacteriaceae	Collinsella	stercoris	0	1	0	0	0	0	0	0	0.13	1
denovo180	Bacteria	Firmicutes	Erysipelotrichi	Erysipelotrichales	Erysipelotrichaceae	Bulleidia	p-1630-c5	0	0	0	0	0	0	0	1	0.13	1
denovo181	Bacteria	Firmicutes	Clostridia	Clostridiales				0	0	0	0	0	1	0	0	0.13	1
denovo182	Bacteria	Firmicutes	Clostridia	Clostridiales	Lachnospiraceae	Blautia	producta	0	0	0	0	0	0	0	0	0.00	0
denovo183	Bacteria	Firmicutes	Erysipelotrichi	Erysipelotrichales	Erysipelotrichaceae			0	0	0	0	0	0	0	0	0.00	0
denovo184	Bacteria	Bacteroidetes	Bacteroidia	Bacteroidales	Bacteroidaceae	Bacteroides		0	0	0	0	0	0	0	0	0.00	0
denovo185	Bacteria	Firmicutes	Clostridia	Clostridiales	Lachnospiraceae			0	0	0	0	0	1	0	0	0.13	1
denovo186	Bacteria	Firmicutes	Bacilli	Lactobacillales	Lactobacillaceae	Lactobacillus		0	0	0	0	0	0	0	0	0.00	0
denovo187	Unassigned							0	0	0	0	0	0	0	0	0.00	0
denovo188	Bacteria	Firmicutes	Clostridia	Clostridiales	Lachnospiraceae	Blautia		0	0	0	1	0	0	0	0	0.13	1
denovo189	Bacteria	Firmicutes	Clostridia	Clostridiales	Lachnospiraceae	Blautia		0	0	0	0	0	0	1	0	0.13	1
denovo190	Bacteria	Firmicutes	Clostridia	Clostridiales	Lachnospiraceae			0	0	0	1	0	0	0	0	0.13	1
denovo191	Bacteria	Actinobacteria	Actinobacteria	Actinomycetales	Actinomycetaceae	Actinomyces		0	0	0	0	0	0	0	0	0.00	0
denovo192	Bacteria	Firmicutes	Clostridia	Clostridiales	Clostridiaceae			0	0	0	0	0	0	0	0	0.00	0
denovo193	Bacteria	Firmicutes	Clostridia	Clostridiales	Lachnospiraceae	Coprococcus		0	0	0	0	0	1	0	0	0.13	1
denovo194	Bacteria	Firmicutes	Clostridia	Clostridiales				0	0	0	0	0	0	0	1	0.13	1
denovo195	Bacteria	Firmicutes	Clostridia	Clostridiales	Veillonellaceae	Acidaminococcus		0	0	2	0	0	0	1	0	0.38	2
denovo196	Bacteria	Proteobacteria	Betaproteobacteria	Burkholderiales	Alcaligenaceae	Sutterella		0	0	0	0	0	0	0	0	0.00	0
denovo197	Bacteria	Firmicutes	Clostridia	Clostridiales	Clostridiaceae	Clostridium	butyricum	0	0	0	0	0	0	0	0	0.00	0
denovo198	Bacteria	Firmicutes	Erysipelotrichi	Erysipelotrichales	Erysipelotrichaceae	Bulleidia	p-1630-c5	0	0	0	0	2	0	0	1	0.38	2
denovo199	Bacteria	Planctomycetes	Phycisphaerae	WD2101				0	0	0	0	0	0	0	0	0.00	0
denovo200	Bacteria	Firmicutes	Clostridia	Clostridiales	Lachnospiraceae	Blautia		0	0	0	0	0	4	0	0	0.50	1
denovo201	Bacteria	Firmicutes	Clostridia	Clostridiales				0	0	0	0	0	0	0	0	0.00	0
denovo202	Bacteria	Firmicutes	Clostridia	Clostridiales	Ruminococcaceae			0	0	0	0	0	1	0	0	0.13	1
denovo203	Bacteria	Firmicutes	Clostridia	Clostridiales	Lachnospiraceae	Dorea		0	1	0	0	0	0	0	0	0.13	1
denovo204	Bacteria	Firmicutes	Erysipelotrichi	Erysipelotrichales	Erysipelotrichaceae			0	0	0	0	0	0	0	0	0.00	0
denovo205	Bacteria	Verrucomicrobia	[Pedosphaerae]	[Pedosphaerales]				0	0	0	0	0	0	0	0	0.00	0
denovo206	Bacteria	Firmicutes	Clostridia	Clostridiales	Lachnospiraceae			0	0	0	0	0	0	0	0	0.00	0
denovo207	Bacteria	Firmicutes	Clostridia	Clostridiales	Clostridiaceae	Clostridium		0	0	0	0	0	0	0	1	0.13	1
denovo208	Bacteria	Bacteroidetes	Bacteroidia	Bacteroidales	Prevotellaceae	Prevotella	copri	0	0	1	0	0	0	0	0	0.13	1
denovo209	Bacteria	Firmicutes	Clostridia	Clostridiales	Lachnospiraceae			0	0	0	2	0	0	0	0	0.25	1
denovo210	Bacteria	Firmicutes	Clostridia	Clostridiales	Ruminococcaceae			0	0	0	0	0	1	0	0	0.13	1
denovo211	Bacteria	Proteobacteria	Deltaproteobacteria	Desulfovibrionales	Desulfovibrionaceae			16	7	50	0	1	120	15	4	26.63	7
denovo212	Bacteria	Firmicutes	Clostridia	Clostridiales	Peptostreptococcaceae			0	0	0	0	0	0	0	0	0.00	0
denovo213	Bacteria	Firmicutes	Clostridia	Clostridiales	Lachnospiraceae			0	0	0	0	0	1	0	0	0.13	1
denovo214	Bacteria	Firmicutes	Clostridia	Clostridiales	Lachnospiraceae			0	0	0	0	0	0	0	0	0.00	0
denovo215	Bacteria	Firmicutes	Erysipelotrichi	Erysipelotrichales	Erysipelotrichaceae	Bulleidia		0	0	0	0	0	0	0	0	0.00	0
denovo216	Bacteria	Bacteroidetes	Bacteroidia	Bacteroidales	Prevotellaceae	Prevotella	copri	0	0	1	0	0	0	0	0	0.13	1
denovo217	Bacteria	Bacteroidetes	Bacteroidia	Bacteroidales	Prevotellaceae	Prevotella	copri	0	0	0	0	1	0	0	0	0.13	1
denovo218	Bacteria	Firmicutes	Clostridia	Clostridiales	Lachnospiraceae	Blautia	producta	0	0	0	0	0	0	0	0	0.00	0
denovo219	Bacteria	Bacteroidetes	Bacteroidia	Bacteroidales	Prevotellaceae	Prevotella	copri	0	0	1	0	0	0	0	0	0.13	1
denovo220	Bacteria	Firmicutes	Clostridia	Clostridiales	Clostridiaceae			0	0	0	0	0	0	0	0	0.00	0
denovo221	Bacteria	Bacteroidetes	Bacteroidia	Bacteroidales	Prevotellaceae	Prevotella	copri	0	0	1	0	0	0	0	0	0.13	1
denovo222	Bacteria	Firmicutes	Clostridia	Clostridiales	Lachnospiraceae	[Ruminococcus]		0	0	1	0	0	0	0	0	0.13	1
denovo223	Bacteria	Bacteroidetes	Bacteroidia	Bacteroidales	Prevotellaceae	Prevotella	copri	0	0	0	0	0	0	0	1	0.13	1
denovo224	Bacteria	Firmicutes	Clostridia	Clostridiales	Lachnospiraceae			0	0	0	0	0	0	0	0	0.00	0
denovo225	Bacteria	Firmicutes	Clostridia	Clostridiales	Clostridiaceae			0	0	0	0	0	0	0	0	0.00	0
denovo226	Bacteria	Bacteroidetes	Bacteroidia	Bacteroidales	Prevotellaceae	Prevotella	copri	1	0	0	0	0	0	0	0	0.13	1
denovo227	Bacteria	Bacteroidetes	Bacteroidia	Bacteroidales	Prevotellaceae	Prevotella	copri	0	0	0	0	0	0	1	0	0.13	1
denovo228	Bacteria	Firmicutes	Clostridia	Clostridiales	Clostridiaceae	Clostridium	hiranonis	0	0	0	1	0	0	0	0	0.13	1
denovo229	Bacteria	Firmicutes	Clostridia	Clostridiales				0	0	0	0	0	0	0	0	0.00	0
denovo230	Bacteria	Proteobacteria	Gammaproteobacteria	Aeromonadales	Succinivibrionaceae	Succinivibrio		0	0	0	0	0	0	1	0	0.13	1
denovo231	Bacteria	Firmicutes	Clostridia	Clostridiales	Ruminococcaceae			148	456	66	434	281	385	144	296	276.25	8
denovo232	Bacteria	Proteobacteria	Betaproteobacteria					0	0	0	0	0	0	0	0	0.00	0
denovo233	Bacteria	Bacteroidetes	Bacteroidia	Bacteroidales	Prevotellaceae	Prevotella	copri	1	0	0	0	0	0	0	0	0.13	1
denovo234	Bacteria	Firmicutes	Erysipelotrichi	Erysipelotrichales	Erysipelotrichaceae	Bulleidia	p-1630-c5	0	0	0	0	5	1	2	5	1.63	4
denovo235	Bacteria	Firmicutes	Clostridia	Clostridiales	Ruminococcaceae			0	0	0	2	0	0	0	0	0.25	1
denovo236	Bacteria	Firmicutes	Clostridia	Clostridiales	Lachnospiraceae	Dorea		0	0	0	3	0	0	1	0	0.50	2
denovo237	Bacteria	Firmicutes	Clostridia	Clostridiales	Lachnospiraceae	Blautia		0	0	0	0	0	0	0	0	0.00	0
denovo238	Bacteria	Firmicutes	Clostridia	Clostridiales	Lachnospiraceae	[Ruminococcus]	gnavus	0	0	0	0	0	0	0	0	0.00	0
denovo239	Bacteria	Firmicutes	Clostridia	Clostridiales				0	0	0	0	0	1	0	0	0.13	1
denovo240	Bacteria	Bacteroidetes	Bacteroidia	Bacteroidales	Bacteroidaceae	Bacteroides		0	0	0	0	0	0	1	0	0.13	1
denovo241	Bacteria	Bacteroidetes	Bacteroidia	Bacteroidales	Prevotellaceae	Prevotella	copri	0	0	0	0	1	0	0	0	0.13	1
denovo242	Bacteria	Actinobacteria	Actinobacteria	Actinomycetales	Corynebacteriaceae	Corynebacterium		0	0	0	0	0	0	0	0	0.00	0
denovo243	Bacteria	Bacteroidetes	Bacteroidia	Bacteroidales	Prevotellaceae	Prevotella	copri	0	0	0	0	1	0	0	0	0.13	1
denovo244	Bacteria	Firmicutes	Clostridia	Clostridiales	Lachnospiraceae			0	0	0	1	0	0	0	0	0.13	1
denovo245	Bacteria	Firmicutes	Clostridia	Clostridiales	Lachnospiraceae	[Ruminococcus]		0	0	0	0	0	0	0	0	0.00	0
denovo246	Bacteria	Bacteroidetes	Bacteroidia	Bacteroidales	Prevotellaceae	Prevotella	copri	0	0	0	0	0	0	0	1	0.13	1
denovo247	Bacteria	Firmicutes	Clostridia	Clostridiales	Lachnospiraceae			0	0	0	0	0	1	0	0	0.13	1
denovo248	Bacteria	Proteobacteria	Betaproteobacteria	Burkholderiales	Comamonadaceae			0	0	0	0	0	0	0	0	0.00	0
denovo249	Bacteria	Firmicutes	Clostridia	Clostridiales	Veillonellaceae	Megasphaera		0	0	1	0	0	0	0	0	0.13	1
denovo250	Bacteria	Actinobacteria	Actinobacteria	Actinomycetales	Corynebacteriaceae	Corynebacterium		0	0	0	0	0	0	0	0	0.00	0
denovo251	Bacteria	Firmicutes	Clostridia	Clostridiales				0	0	0	0	0	1	0	0	0.13	1
denovo252	Bacteria	Bacteroidetes	Bacteroidia	Bacteroidales	Porphyromonadaceae	Parabacteroides		0	0	0	0	0	1	0	0	0.13	1
denovo253	Bacteria	Firmicutes	Clostridia	Clostridiales	Lachnospiraceae	Blautia	producta	0	0	0	0	0	0	0	0	0.00	0
denovo254	Bacteria	Firmicutes	Clostridia	Clostridiales	Lachnospiraceae	Blautia	producta	0	0	0	0	0	0	0	0	0.00	0
denovo255	Bacteria	Firmicutes	Clostridia	Clostridiales	Clostridiaceae			0	0	0	0	0	0	0	0	0.00	0
denovo256	Bacteria	Firmicutes	Clostridia	Clostridiales	Clostridiaceae			0	0	0	1	0	0	0	0	0.13	1
denovo257	Bacteria	Proteobacteria	Gammaproteobacteria	Aeromonadales	Succinivibrionaceae	Succinivibrio		0	0	1	0	0	0	0	0	0.13	1
denovo258	Bacteria	Bacteroidetes	Bacteroidia	Bacteroidales	Prevotellaceae	Prevotella		0	0	1	0	0	0	0	0	0.13	1
denovo259	Bacteria	Planctomycetes	Phycisphaerae	WD2101				0	0	0	0	0	0	0	0	0.00	0
denovo260	Bacteria	Firmicutes	Clostridia	Clostridiales	Lachnospiraceae			0	0	0	1	0	0	0	0	0.13	1
denovo261	Bacteria	Firmicutes	Clostridia	Clostridiales	Clostridiaceae			0	0	0	0	1	0	0	0	0.13	1
denovo262	Bacteria	Acidobacteria	Acidobacteria-6	iii1-15				0	0	0	0	0	0	0	0	0.00	0
denovo263	Bacteria	Bacteroidetes	Bacteroidia	Bacteroidales	Bacteroidaceae	Bacteroides		0	0	0	0	0	0	0	0	0.00	0
denovo264	Bacteria	Firmicutes	Clostridia	Clostridiales	Ruminococcaceae			0	0	3	0	0	2	0	0	0.63	2
denovo265	Bacteria	Bacteroidetes	Bacteroidia	Bacteroidales	Prevotellaceae	Prevotella	copri	3	0	2	0	0	3	1	1	1.25	5
denovo266	Bacteria	Firmicutes	Clostridia	Clostridiales	Lachnospiraceae	Dorea		0	1	0	0	0	0	0	0	0.13	1
denovo267	Bacteria	Firmicutes	Bacilli	Lactobacillales	Lactobacillaceae	Lactobacillus		0	0	0	0	0	0	0	0	0.00	0
denovo268	Bacteria	Firmicutes	Clostridia	Clostridiales	Veillonellaceae	Acidaminococcus		1	0	0	0	0	0	0	0	0.13	1
denovo269	Bacteria	Proteobacteria	Deltaproteobacteria	Desulfovibrionales	Desulfovibrionaceae	Desulfovibrio		0	0	0	0	0	0	1	0	0.13	1
denovo270	Bacteria	Bacteroidetes	Bacteroidia	Bacteroidales	Prevotellaceae	Prevotella	copri	0	1	0	0	0	0	0	0	0.13	1
denovo271	Bacteria	Firmicutes	Clostridia	Clostridiales	Lachnospiraceae			0	0	0	0	0	0	0	0	0.00	0
denovo272	Bacteria	Bacteroidetes	Bacteroidia	Bacteroidales	Prevotellaceae	Prevotella	copri	1	0	0	0	0	0	0	0	0.13	1
denovo273	Bacteria	Firmicutes	Clostridia	Clostridiales	Clostridiaceae			0	0	0	1	0	0	0	0	0.13	1
denovo274	Bacteria	Bacteroidetes	Bacteroidia	Bacteroidales	[Paraprevotellaceae]	[Prevotella]		0	0	0	0	0	0	0	0	0.00	0
denovo275	Bacteria	Bacteroidetes	Bacteroidia	Bacteroidales	Bacteroidaceae	Bacteroides		0	4	0	206	0	2	4	0	27.00	4
denovo276	Bacteria	Firmicutes	Clostridia	Clostridiales	Lachnospiraceae	Blautia		0	0	0	0	0	0	0	0	0.00	0
denovo277	Bacteria	Firmicutes	Clostridia	Clostridiales	Lachnospiraceae	Blautia	producta	0	0	0	0	0	0	0	0	0.00	0
denovo278	Bacteria	Firmicutes	Clostridia	Clostridiales	Ruminococcaceae	Ruminococcus		0	0	2	0	0	1	0	0	0.38	2
denovo279	Unassigned							0	0	0	0	0	0	0	0	0.00	0
denovo280	Bacteria	Firmicutes	Clostridia	Clostridiales				0	0	0	0	0	0	0	0	0.00	0
denovo281	Bacteria	Firmicutes	Clostridia	Clostridiales	Lachnospiraceae	Blautia		2	0	0	0	2	2	0	0	0.75	3
denovo282	Bacteria	Firmicutes	Clostridia	Clostridiales	Veillonellaceae	Megasphaera		0	0	0	0	1	0	0	0	0.13	1
denovo283	Bacteria	Firmicutes	Clostridia	Clostridiales	Clostridiaceae	Candidatus Arthromitus		3	0	0	0	0	0	0	6	1.13	2
denovo284	Bacteria	Firmicutes	Clostridia	Clostridiales	Ruminococcaceae			0	0	0	0	1	0	0	0	0.13	1
denovo285	Bacteria	Firmicutes	Erysipelotrichi	Erysipelotrichales	Erysipelotrichaceae	Bulleidia	p-1630-c5	0	0	0	0	0	1	0	0	0.13	1
denovo286	Bacteria	Firmicutes	Clostridia	Clostridiales	Lachnospiraceae	Blautia	producta	0	0	0	0	0	0	0	0	0.00	0
denovo287	Unassigned							0	0	0	1	0	0	0	0	0.13	1
denovo288	Bacteria	Firmicutes	Clostridia	Clostridiales	Lachnospiraceae			0	1	0	1	0	0	1	0	0.38	3
denovo289	Bacteria	Firmicutes	Clostridia	Clostridiales	Clostridiaceae			0	0	0	0	0	0	0	0	0.00	0
denovo290	Bacteria	Firmicutes	Clostridia	Clostridiales	Lachnospiraceae			0	0	0	0	0	0	0	0	0.00	0
denovo291	Bacteria	Gemmatimonadetes	Gemmatimonadetes	Ellin5290				0	0	0	0	0	0	0	0	0.00	0
denovo292	Bacteria	Firmicutes	Bacilli	Lactobacillales	Lactobacillaceae	Lactobacillus		0	0	0	0	0	0	0	0	0.00	0
denovo293	Bacteria	Firmicutes	Clostridia	Clostridiales	Lachnospiraceae	Blautia		0	0	0	0	0	0	0	0	0.00	0
denovo294	Bacteria	Firmicutes	Clostridia	Clostridiales	Lachnospiraceae			0	0	0	1	0	0	1	0	0.25	2
denovo295	Bacteria	Firmicutes	Clostridia	Clostridiales	Lachnospiraceae			0	2	6	0	0	2	7	2	2.38	5
denovo296	Bacteria	Bacteroidetes	Bacteroidia	Bacteroidales	Porphyromonadaceae	Parabacteroides		0	3	0	0	0	1	0	0	0.50	2
denovo297	Bacteria	Firmicutes	Clostridia	Clostridiales	Clostridiaceae			0	0	0	0	0	0	0	0	0.00	0
denovo298	Bacteria	Proteobacteria	Epsilonproteobacteria	Campylobacterales	Campylobacteraceae	Campylobacter		0	0	0	1	0	0	0	0	0.13	1
denovo299	Bacteria	Firmicutes	Clostridia	Clostridiales	Lachnospiraceae			0	0	0	0	0	0	0	0	0.00	0
denovo300	Bacteria	Actinobacteria	Actinobacteria	Bifidobacteriales	Bifidobacteriaceae	Bifidobacterium		0	0	0	1	0	0	0	0	0.13	1
denovo301	Bacteria	Firmicutes	Erysipelotrichi	Erysipelotrichales	Erysipelotrichaceae			0	0	0	0	0	0	0	0	0.00	0
denovo302	Bacteria	Proteobacteria	Alphaproteobacteria	Rhizobiales	Hyphomicrobiaceae			0	0	0	0	0	0	0	0	0.00	0
denovo303	Bacteria	Acidobacteria	[Chloracidobacteria]	RB41	Ellin6075			0	0	0	0	0	0	0	0	0.00	0
denovo304	Bacteria	Firmicutes	Clostridia	Clostridiales	Lachnospiraceae	Blautia		0	11	0	3	25	1	0	1	5.13	5
denovo305	Bacteria	Proteobacteria	Deltaproteobacteria	Desulfovibrionales	Desulfovibrionaceae			0	0	0	0	0	0	0	0	0.00	0
denovo306	Bacteria	Firmicutes	Erysipelotrichi	Erysipelotrichales	Erysipelotrichaceae	Bulleidia	p-1630-c5	0	0	1	0	0	0	0	0	0.13	1
denovo307	Bacteria	Bacteroidetes	Bacteroidia	Bacteroidales	Prevotellaceae	Prevotella	copri	0	0	0	0	0	0	0	0	0.00	0
denovo308	Unassigned							0	0	0	0	0	1	0	0	0.13	1
denovo309	Bacteria	Bacteroidetes	Bacteroidia	Bacteroidales	Bacteroidaceae	Bacteroides	plebeius	0	0	0	1	0	0	0	0	0.13	1
denovo310	Bacteria	Firmicutes	Clostridia	Clostridiales	Ruminococcaceae			0	0	0	0	1	2	0	2	0.63	3
denovo311	Bacteria	Proteobacteria	Gammaproteobacteria	Aeromonadales	Succinivibrionaceae			1	0	1	0	0	0	0	0	0.25	2
denovo312	Bacteria	Firmicutes	Clostridia	Clostridiales	Ruminococcaceae			0	0	0	0	0	1	0	0	0.13	1
denovo313	Bacteria	Firmicutes	Clostridia	Clostridiales	Lachnospiraceae			0	0	0	0	0	0	0	0	0.00	0
denovo314	Bacteria	Firmicutes	Clostridia	Clostridiales	Clostridiaceae	Clostridium		0	0	0	0	0	0	1	0	0.13	1
denovo315	Archaea	Euryarchaeota	Thermoplasmata	E2	[Methanomassiliicoccaceae]			0	0	0	0	0	0	0	0	0.00	0
denovo316	Bacteria	Spirochaetes	[Brachyspirae]	[Brachyspirales]	Brachyspiraceae	Brachyspira		1	0	0	0	0	0	0	0	0.13	1
denovo317	Bacteria	Firmicutes	Clostridia	Clostridiales	Lachnospiraceae	Blautia	producta	0	0	0	0	0	0	0	0	0.00	0
denovo318	Bacteria	Proteobacteria	Gammaproteobacteria	Aeromonadales	Succinivibrionaceae	Succinivibrio		0	0	0	0	0	0	2	0	0.25	1
denovo319	Bacteria	Bacteroidetes	Bacteroidia	Bacteroidales	Bacteroidaceae	Bacteroides	fragilis	0	0	0	0	0	0	1	0	0.13	1
denovo320	Bacteria	Bacteroidetes	Bacteroidia	Bacteroidales	[Paraprevotellaceae]			0	0	0	0	0	0	0	0	0.00	0
denovo321	Bacteria	Bacteroidetes	Bacteroidia	Bacteroidales	Prevotellaceae	Prevotella	copri	0	0	0	0	0	2	0	0	0.25	1
denovo322	Unassigned							0	0	0	0	0	0	0	1	0.13	1
denovo323	Bacteria	Bacteroidetes	Bacteroidia	Bacteroidales	Prevotellaceae	Prevotella	copri	1	0	0	0	0	0	0	0	0.13	1
denovo324	Bacteria	Actinobacteria	Actinobacteria	Actinomycetales	Micrococcaceae			0	0	0	0	0	0	0	0	0.00	0
denovo325	Bacteria	Firmicutes	Clostridia	Clostridiales	Veillonellaceae	Megasphaera		0	0	0	0	0	0	0	0	0.00	0
denovo326	Bacteria	Proteobacteria	Betaproteobacteria	Burkholderiales	Oxalobacteraceae			0	0	0	0	0	0	0	0	0.00	0
denovo327	Bacteria	Actinobacteria	Coriobacteriia	Coriobacteriales	Coriobacteriaceae			0	0	1	0	0	0	1	0	0.25	2
denovo328	Bacteria	Actinobacteria	Actinobacteria	Actinomycetales	Nocardioidaceae			0	0	0	0	0	0	0	0	0.00	0
denovo329	Unassigned							0	1	0	0	0	0	0	0	0.13	1
denovo330	Bacteria	Firmicutes	Bacilli	Lactobacillales	Lactobacillaceae	Lactobacillus		0	0	0	0	0	0	0	0	0.00	0
denovo331	Bacteria	Firmicutes	Clostridia	Clostridiales	Lachnospiraceae	Dorea		0	1	0	4	2	0	0	0	0.88	3
denovo332	Bacteria	Bacteroidetes	Bacteroidia	Bacteroidales	Prevotellaceae	Prevotella	copri	1	1	0	0	0	0	0	0	0.25	2
denovo333	Bacteria	Firmicutes	Erysipelotrichi	Erysipelotrichales	Erysipelotrichaceae			0	0	0	0	0	0	0	0	0.00	0
denovo334	Bacteria	Firmicutes	Clostridia	Clostridiales	Lachnospiraceae	Blautia	producta	0	2	0	2	0	0	0	0	0.50	2
denovo335	Bacteria	Firmicutes	Clostridia	Clostridiales				0	0	0	1	0	0	0	0	0.13	1
denovo336	Bacteria	Firmicutes	Clostridia	Clostridiales	Lachnospiraceae			0	0	0	0	0	0	0	0	0.00	0
denovo337	Bacteria	Firmicutes	Clostridia	Clostridiales	Lachnospiraceae			0	0	0	0	0	0	0	0	0.00	0
denovo338	Bacteria	Actinobacteria	Coriobacteriia	Coriobacteriales	Coriobacteriaceae			3839	0	0	0	0	0	10	0	481.13	2
denovo339	Bacteria	Bacteroidetes	Bacteroidia	Bacteroidales	[Paraprevotellaceae]	[Prevotella]		0	0	1	0	0	0	0	0	0.13	1
denovo340	Bacteria	Actinobacteria	Actinobacteria	Actinomycetales	Yaniellaceae	Yaniella		0	0	0	0	0	0	0	0	0.00	0
denovo341	Bacteria	Firmicutes	Clostridia	Clostridiales	Lachnospiraceae			0	0	0	0	0	0	0	0	0.00	0
denovo342	Bacteria	Firmicutes	Clostridia	Clostridiales	Lachnospiraceae	Blautia	producta	0	0	0	1	0	0	0	0	0.13	1
denovo343	Bacteria	Planctomycetes	Planctomycetia	Gemmatales	Gemmataceae			0	0	0	0	0	0	0	0	0.00	0
denovo344	Bacteria	Firmicutes	Clostridia	Clostridiales	Lachnospiraceae	[Ruminococcus]		0	1	0	0	0	0	0	0	0.13	1
denovo345	Bacteria	Firmicutes	Clostridia	Clostridiales	Lachnospiraceae			0	0	0	0	0	1	0	0	0.13	1
denovo346	Bacteria	Firmicutes	Clostridia	Clostridiales				0	0	0	0	0	0	0	0	0.00	0
denovo347	Bacteria	Firmicutes	Clostridia	Clostridiales	Lachnospiraceae			0	0	0	0	1	0	0	0	0.13	1
denovo348	Bacteria	Firmicutes	Clostridia	Clostridiales	Lachnospiraceae			0	0	0	0	0	0	0	0	0.00	0
denovo349	Bacteria	Firmicutes	Clostridia	Clostridiales	Lachnospiraceae	Blautia		0	0	0	0	0	0	0	0	0.00	0
denovo350	Bacteria	Bacteroidetes	Bacteroidia	Bacteroidales	Prevotellaceae	Prevotella	copri	0	0	0	0	0	0	0	0	0.00	0
denovo351	Bacteria	Bacteroidetes	Bacteroidia	Bacteroidales	Prevotellaceae	Prevotella	copri	1	0	1	0	0	1	0	0	0.38	3
denovo352	Bacteria	Firmicutes	Clostridia	Clostridiales	Lachnospiraceae	[Ruminococcus]	gnavus	0	0	0	7	1	1	6	0	1.88	4
denovo353	Bacteria	Firmicutes	Clostridia	Clostridiales	Ruminococcaceae			0	0	0	0	0	1	0	0	0.13	1
denovo354	Bacteria	Bacteroidetes	Bacteroidia	Bacteroidales	Prevotellaceae	Prevotella	copri	0	0	1	0	0	0	0	1	0.25	2
denovo355	Bacteria	Firmicutes	Clostridia	Clostridiales	Clostridiaceae	Clostridium		0	0	0	0	0	0	0	1	0.13	1
denovo356	Bacteria	Firmicutes	Clostridia	Clostridiales	Lachnospiraceae	Blautia		0	0	0	0	0	0	0	0	0.00	0
denovo357	Bacteria	Bacteroidetes	Bacteroidia	Bacteroidales	[Paraprevotellaceae]	[Prevotella]		0	0	0	0	0	0	0	0	0.00	0
denovo358	Bacteria	Bacteroidetes	Bacteroidia	Bacteroidales	Prevotellaceae	Prevotella	copri	0	0	0	0	0	0	0	1	0.13	1
denovo359	Bacteria	Firmicutes	Bacilli	Lactobacillales	Lactobacillaceae	Lactobacillus		0	0	0	0	0	0	0	0	0.00	0
denovo360	Bacteria	Firmicutes	Clostridia	Clostridiales	Clostridiaceae			0	0	0	0	0	0	0	1	0.13	1
denovo361	Bacteria	Firmicutes	Bacilli	Lactobacillales	Streptococcaceae	Streptococcus		0	0	0	0	0	0	0	0	0.00	0
denovo362	Bacteria	Firmicutes	Erysipelotrichi	Erysipelotrichales	Erysipelotrichaceae	[Eubacterium]	biforme	0	0	0	0	0	0	0	0	0.00	0
denovo363	Bacteria	Firmicutes	Clostridia	Clostridiales	Veillonellaceae	Megasphaera		0	3	0	0	0	0	0	0	0.38	1
denovo364	Bacteria	Firmicutes	Clostridia	Clostridiales	Lachnospiraceae			0	0	0	0	0	5	11	0	2.00	2
denovo365	Bacteria	Firmicutes	Clostridia	Clostridiales	Lachnospiraceae			0	0	0	0	1	0	0	0	0.13	1
denovo366	Bacteria	Bacteroidetes	Bacteroidia	Bacteroidales	Prevotellaceae	Prevotella	copri	0	1	2	0	1	0	1	0	0.63	4
denovo367	Bacteria	Actinobacteria	Thermoleophilia	Solirubrobacterales				0	0	0	0	0	0	0	0	0.00	0
denovo368	Bacteria	Firmicutes	Clostridia	Clostridiales	Ruminococcaceae			0	0	0	0	0	1	0	0	0.13	1
denovo369	Bacteria	Firmicutes	Erysipelotrichi	Erysipelotrichales	Erysipelotrichaceae			0	0	0	0	0	0	0	0	0.00	0
denovo370	Bacteria	Firmicutes	Clostridia	Clostridiales	Lachnospiraceae			0	1	1	0	1	0	0	0	0.38	3
denovo371	Bacteria	Firmicutes	Clostridia	Clostridiales	Lachnospiraceae			0	0	0	0	1	0	0	1	0.25	2
denovo372	Bacteria	Firmicutes	Clostridia	Clostridiales	Clostridiaceae			0	0	0	0	0	0	0	0	0.00	0
denovo373	Bacteria	Bacteroidetes	Bacteroidia	Bacteroidales	Bacteroidaceae	Bacteroides		0	0	0	0	0	0	0	0	0.00	0
denovo374	Bacteria	Firmicutes	Clostridia	Clostridiales				0	0	0	0	1	0	0	0	0.13	1
denovo375	Bacteria	Bacteroidetes	Bacteroidia	Bacteroidales	Prevotellaceae	Prevotella	copri	0	0	0	0	0	1	0	0	0.13	1
denovo376	Bacteria	Firmicutes	Clostridia	Clostridiales	Lachnospiraceae	[Ruminococcus]	gnavus	0	0	0	1	0	0	0	0	0.13	1
denovo377	Bacteria	Firmicutes	Clostridia	Clostridiales	Peptostreptococcaceae			0	0	0	0	0	0	0	1	0.13	1
denovo378	Bacteria	Firmicutes	Clostridia	Clostridiales	Lachnospiraceae			0	0	0	0	0	0	0	0	0.00	0
denovo379	Bacteria	Firmicutes	Clostridia	Clostridiales	Ruminococcaceae			0	0	0	0	0	1	0	0	0.13	1
denovo380	Unassigned							0	1	0	0	0	0	0	0	0.13	1
denovo381	Bacteria	Firmicutes	Clostridia	Clostridiales	Lachnospiraceae			0	0	0	0	0	0	0	0	0.00	0
denovo382	Bacteria	Verrucomicrobia	[Spartobacteria]	[Chthoniobacterales]	[Chthoniobacteraceae]	OR-59		0	0	0	0	0	0	0	0	0.00	0
denovo383	Bacteria	Firmicutes	Clostridia	Clostridiales	Clostridiaceae	Clostridium	hiranonis	0	0	0	0	0	1	0	0	0.13	1
denovo384	Bacteria	Firmicutes	Clostridia	Clostridiales	Lachnospiraceae			0	0	0	0	0	1	0	0	0.13	1
denovo385	Bacteria	Bacteroidetes	Bacteroidia	Bacteroidales	Prevotellaceae	Prevotella		1	0	0	0	0	0	0	0	0.13	1
denovo386	Bacteria	Firmicutes	Clostridia	Clostridiales	Lachnospiraceae			0	0	0	0	1	0	0	0	0.13	1
denovo387	Bacteria	Firmicutes	Clostridia	Clostridiales				0	0	0	0	0	0	0	0	0.00	0
denovo388	Bacteria	Firmicutes	Erysipelotrichi	Erysipelotrichales	Erysipelotrichaceae	Bulleidia	p-1630-c5	0	0	0	0	0	0	0	1	0.13	1
denovo389	Bacteria	Bacteroidetes	Bacteroidia	Bacteroidales	Bacteroidaceae	Bacteroides		0	1	0	0	0	0	0	0	0.13	1
denovo390	Bacteria	Firmicutes	Clostridia	Clostridiales	Lachnospiraceae	Blautia	producta	0	0	0	1	0	0	1	0	0.25	2
denovo391	Bacteria	Firmicutes	Clostridia	Clostridiales	Ruminococcaceae			0	0	0	0	0	1	0	0	0.13	1
denovo392	Bacteria	Firmicutes	Clostridia	Clostridiales	Ruminococcaceae	Ruminococcus		0	0	0	9	0	0	0	0	1.13	1
denovo393	Bacteria	Firmicutes	Clostridia	Clostridiales	Lachnospiraceae			0	0	0	0	1	0	0	0	0.13	1
denovo394	Bacteria	Firmicutes	Erysipelotrichi	Erysipelotrichales	Erysipelotrichaceae	Bulleidia	p-1630-c5	0	0	4	0	0	0	0	0	0.50	1
denovo395	Bacteria	Proteobacteria	Epsilonproteobacteria	Campylobacterales	Campylobacteraceae	Campylobacter		0	0	0	2	0	0	0	0	0.25	1
denovo396	Bacteria	Firmicutes	Erysipelotrichi	Erysipelotrichales	Erysipelotrichaceae	Bulleidia	p-1630-c5	0	0	0	0	1	0	0	0	0.13	1
denovo397	Bacteria	Firmicutes	Clostridia	Clostridiales	Lachnospiraceae			0	0	0	0	0	0	0	0	0.00	0
denovo398	Bacteria	Bacteroidetes	Bacteroidia	Bacteroidales	[Paraprevotellaceae]	[Prevotella]		0	0	0	0	0	1	0	0	0.13	1
denovo399	Bacteria	Firmicutes	Clostridia	Clostridiales	Lachnospiraceae	[Ruminococcus]	gnavus	0	0	0	0	0	0	0	0	0.00	0
denovo400	Bacteria	Firmicutes	Clostridia	Clostridiales	Clostridiaceae			1	0	0	1	0	0	0	0	0.25	2
denovo401	Bacteria	Firmicutes	Clostridia	Clostridiales				0	0	0	0	0	1	0	0	0.13	1
denovo402	Bacteria	Firmicutes	Clostridia	Clostridiales				0	0	0	0	0	0	0	0	0.00	0
denovo403	Bacteria	Firmicutes	Clostridia	Clostridiales	Ruminococcaceae			101	898	67	10	68	224	151	74	199.13	8
denovo404	Bacteria	Bacteroidetes	Bacteroidia	Bacteroidales	Bacteroidaceae	Bacteroides		0	1	0	0	0	0	0	0	0.13	1
denovo405	Bacteria	Firmicutes	Clostridia	Clostridiales	Ruminococcaceae	Ruminococcus		0	0	95	0	0	0	0	0	11.88	1
denovo406	Bacteria	Firmicutes	Bacilli	Lactobacillales	Streptococcaceae	Streptococcus		0	0	0	0	0	0	0	0	0.00	0
denovo407	Bacteria	Bacteroidetes	Bacteroidia	Bacteroidales	Bacteroidaceae	Bacteroides	fragilis	0	0	0	0	0	0	1	0	0.13	1
denovo408	Bacteria	Firmicutes	Clostridia	Clostridiales	Clostridiaceae			0	0	0	0	0	0	0	0	0.00	0
denovo409	Bacteria	Firmicutes	Clostridia	Clostridiales	Ruminococcaceae	Faecalibacterium	prausnitzii	0	0	0	0	0	1	0	0	0.13	1
denovo410	Bacteria	Firmicutes	Clostridia	Clostridiales	Lachnospiraceae	[Ruminococcus]		0	0	0	1	0	0	0	0	0.13	1
denovo411	Bacteria	Firmicutes	Clostridia	Clostridiales	Lachnospiraceae			0	0	0	0	0	1	0	1	0.25	2
denovo412	Bacteria	Firmicutes	Clostridia	Clostridiales				0	0	0	0	1	0	0	0	0.13	1
denovo413	Bacteria	Firmicutes	Clostridia	Clostridiales	Lachnospiraceae			0	1	0	0	0	0	0	0	0.13	1
denovo414	Bacteria	Firmicutes	Clostridia	Clostridiales	Ruminococcaceae	Oscillospira		0	0	0	0	0	0	46	0	5.75	1
denovo415	Bacteria	Proteobacteria	Gammaproteobacteria	Aeromonadales	Succinivibrionaceae	Succinivibrio		0	0	3	0	0	0	4	0	0.88	2
denovo416	Bacteria	Firmicutes	Clostridia	Clostridiales				0	0	0	0	1	0	0	0	0.13	1
denovo417	Bacteria	Bacteroidetes	Bacteroidia	Bacteroidales	Prevotellaceae	Prevotella	copri	0	0	0	0	1	0	0	0	0.13	1
denovo418	Bacteria	Firmicutes	Clostridia	Clostridiales	Lachnospiraceae			0	0	0	0	0	0	1	0	0.13	1
denovo419	Bacteria	Firmicutes	Erysipelotrichi	Erysipelotrichales	Erysipelotrichaceae			0	0	0	0	0	0	0	0	0.00	0
denovo420	Bacteria	Firmicutes	Clostridia	Clostridiales	Clostridiaceae			0	1	2	0	0	0	1	0	0.50	3
denovo421	Bacteria	Firmicutes	Clostridia	Clostridiales	Lachnospiraceae			0	0	0	0	0	1	0	0	0.13	1
denovo422	Bacteria	Firmicutes	Clostridia	Clostridiales	Lachnospiraceae			0	0	0	0	0	1	0	0	0.13	1
denovo423	Bacteria	Firmicutes	Clostridia	Clostridiales	Clostridiaceae			0	0	0	0	0	0	0	0	0.00	0
denovo424	Bacteria	Firmicutes	Erysipelotrichi	Erysipelotrichales	Erysipelotrichaceae	Bulleidia	p-1630-c5	0	0	0	0	0	1	0	0	0.13	1
denovo425	Bacteria	Proteobacteria	Deltaproteobacteria	Desulfovibrionales	Desulfovibrionaceae			0	0	1	0	0	0	0	0	0.13	1
denovo426	Bacteria	Bacteroidetes	Bacteroidia	Bacteroidales	[Paraprevotellaceae]	[Prevotella]		0	0	0	0	0	0	0	0	0.00	0
denovo427	Bacteria	Bacteroidetes	Bacteroidia	Bacteroidales	Prevotellaceae	Prevotella	copri	0	0	0	0	1	0	0	0	0.13	1
denovo428	Bacteria	Firmicutes	Clostridia	Clostridiales	Peptostreptococcaceae			0	0	0	0	0	0	0	0	0.00	0
denovo429	Bacteria	Acidobacteria	Acidobacteria-6	iii1-15				0	0	0	0	0	0	0	0	0.00	0
denovo430	Bacteria	Bacteroidetes	Bacteroidia	Bacteroidales	Prevotellaceae	Prevotella	copri	2	0	0	0	2	0	0	0	0.50	2
denovo431	Unassigned							0	0	0	0	0	0	0	0	0.00	0
denovo432	Bacteria	Firmicutes	Clostridia	Clostridiales	Veillonellaceae	Dialister		0	0	0	0	0	0	1	0	0.13	1
denovo433	Bacteria	Bacteroidetes	Bacteroidia	Bacteroidales	Prevotellaceae	Prevotella	copri	0	0	1	0	0	0	0	0	0.13	1
denovo434	Bacteria	Firmicutes	Clostridia	Clostridiales	Veillonellaceae	Megasphaera		32	47	5	0	23	0	0	5	14.00	5
denovo435	Bacteria	Firmicutes	Clostridia	Clostridiales	Veillonellaceae	Acidaminococcus		0	1	0	0	0	0	0	0	0.13	1
denovo436	Bacteria	Firmicutes	Clostridia	Clostridiales	Lachnospiraceae			0	0	0	0	0	0	0	1	0.13	1
denovo437	Bacteria	Bacteroidetes	Bacteroidia	Bacteroidales	Prevotellaceae	Prevotella	copri	1	0	2	0	0	0	0	2	0.63	3
denovo438	Bacteria	Proteobacteria	Gammaproteobacteria	Aeromonadales	Succinivibrionaceae	Succinivibrio		0	0	0	0	0	0	1	0	0.13	1
denovo439	Bacteria	Bacteroidetes	Bacteroidia	Bacteroidales	Bacteroidaceae	Bacteroides		0	0	0	0	0	0	0	0	0.00	0
denovo440	Bacteria	Bacteroidetes	Bacteroidia	Bacteroidales	Bacteroidaceae	Bacteroides	plebeius	0	1	0	0	0	0	0	0	0.13	1
denovo441	Bacteria	Firmicutes	Clostridia	Clostridiales				0	0	0	0	2	1	0	0	0.38	2
denovo442	Bacteria	Firmicutes	Clostridia	Clostridiales	Lachnospiraceae			0	0	0	1	0	0	0	0	0.13	1
denovo443	Unassigned							0	1	0	0	0	0	0	0	0.13	1
denovo444	Bacteria	Bacteroidetes	Bacteroidia	Bacteroidales	Prevotellaceae	Prevotella	copri	1	0	1	0	0	0	0	0	0.25	2
denovo445	Bacteria	Firmicutes	Clostridia	Clostridiales	Lachnospiraceae	Blautia		0	0	0	1	0	0	0	0	0.13	1
denovo446	Bacteria	Firmicutes	Clostridia	Clostridiales	Lachnospiraceae	Dorea		0	0	0	0	0	1	0	0	0.13	1
denovo447	Bacteria	Firmicutes	Bacilli	Lactobacillales	Lactobacillaceae	Lactobacillus		0	0	0	0	0	0	0	0	0.00	0
denovo448	Bacteria	Firmicutes	Clostridia	Clostridiales	Lachnospiraceae			0	0	0	0	0	0	1	0	0.13	1
denovo449	Bacteria	Firmicutes	Bacilli	Lactobacillales	Streptococcaceae	Streptococcus		0	0	0	0	0	0	0	0	0.00	0
denovo450	Bacteria	Bacteroidetes	Bacteroidia	Bacteroidales	Porphyromonadaceae	Parabacteroides		0	0	0	0	1	0	0	0	0.13	1
denovo451	Bacteria	Firmicutes	Clostridia	Clostridiales	Lachnospiraceae			0	0	0	0	0	0	0	0	0.00	0
denovo452	Bacteria	Firmicutes	Clostridia	Clostridiales				0	0	0	0	0	1	0	0	0.13	1
denovo453	Bacteria	Bacteroidetes	Bacteroidia	Bacteroidales	Prevotellaceae	Prevotella	copri	0	0	0	0	0	0	0	0	0.00	0
denovo454	Bacteria	Firmicutes	Clostridia	Clostridiales	Lachnospiraceae	Blautia		0	0	0	0	0	0	0	0	0.00	0
denovo455	Bacteria	Bacteroidetes	Bacteroidia	Bacteroidales	Prevotellaceae	Prevotella	copri	0	0	0	0	0	1	0	0	0.13	1
denovo456	Bacteria	Firmicutes	Clostridia	Clostridiales	Lachnospiraceae	Coprococcus		0	0	0	0	0	0	0	0	0.00	0
denovo457	Bacteria	Firmicutes	Clostridia	Clostridiales	Lachnospiraceae			0	0	0	0	1	0	0	0	0.13	1
denovo458	Bacteria	Firmicutes	Clostridia	Clostridiales	Lachnospiraceae			0	0	0	0	1	0	0	0	0.13	1
denovo459	Bacteria	Firmicutes	Clostridia	Clostridiales	Ruminococcaceae			0	1	0	2	2	2	0	0	0.88	4
denovo460	Bacteria	Bacteroidetes	Bacteroidia	Bacteroidales	Bacteroidaceae	Bacteroides		0	0	0	0	0	1	0	0	0.13	1
denovo461	Bacteria	Firmicutes	Clostridia	Clostridiales	Lachnospiraceae			0	1	0	0	0	0	0	0	0.13	1
denovo462	Bacteria	Firmicutes	Clostridia	Clostridiales	Ruminococcaceae			0	0	0	0	0	0	0	0	0.00	0
denovo463	Bacteria	Actinobacteria	Coriobacteriia	Coriobacteriales	Coriobacteriaceae			2	0	0	0	0	0	0	0	0.25	1
denovo464	Bacteria	Bacteroidetes	Bacteroidia	Bacteroidales	Prevotellaceae	Prevotella	copri	0	0	0	0	0	0	1	0	0.13	1
denovo465	Bacteria	Proteobacteria	Epsilonproteobacteria	Campylobacterales	Campylobacteraceae	Campylobacter		1	0	0	0	0	0	0	0	0.13	1
denovo466	Bacteria	Cyanobacteria	Chloroplast	Streptophyta				0	0	0	0	0	0	0	0	0.00	0
denovo467	Bacteria	Firmicutes	Clostridia	Clostridiales	Ruminococcaceae			0	0	0	0	0	1	0	0	0.13	1
denovo468	Bacteria	Proteobacteria	Epsilonproteobacteria	Campylobacterales	Campylobacteraceae	Campylobacter		0	0	0	2	0	0	0	0	0.25	1
denovo469	Bacteria	Actinobacteria	Actinobacteria	Bifidobacteriales	Bifidobacteriaceae	Bifidobacterium		0	1	0	0	0	0	0	0	0.13	1
denovo470	Bacteria	Firmicutes	Clostridia	Clostridiales	Ruminococcaceae			0	0	1	0	0	0	0	0	0.13	1
denovo471	Bacteria	Firmicutes	Clostridia	Clostridiales	Lachnospiraceae	Blautia	producta	0	0	0	0	0	0	0	0	0.00	0
denovo472	Bacteria	Firmicutes	Clostridia	Clostridiales	Lachnospiraceae			0	0	0	0	0	0	0	0	0.00	0
denovo473	Bacteria	Bacteroidetes	Bacteroidia	Bacteroidales	Prevotellaceae	Prevotella	copri	0	0	2	0	2	2	2	2	1.25	5
denovo474	Bacteria	Bacteroidetes	Bacteroidia	Bacteroidales	Bacteroidaceae	Bacteroides		0	0	0	0	0	0	0	0	0.00	0
denovo475	Bacteria	Firmicutes	Clostridia	Clostridiales	Ruminococcaceae	Oscillospira		0	0	0	0	0	0	1	0	0.13	1
denovo476	Bacteria	Firmicutes	Bacilli	Turicibacterales	Turicibacteraceae	Turicibacter		0	0	0	0	0	0	0	0	0.00	0
denovo477	Bacteria	Firmicutes	Erysipelotrichi	Erysipelotrichales	Erysipelotrichaceae			0	0	0	0	0	0	0	0	0.00	0
denovo478	Bacteria	Firmicutes	Clostridia	Clostridiales	Lachnospiraceae	Dorea		0	0	0	0	0	0	0	0	0.00	0
denovo479	Bacteria	Proteobacteria	Alphaproteobacteria	Rickettsiales	mitochondria			0	0	0	0	0	0	0	0	0.00	0
denovo480	Bacteria	Bacteroidetes	Bacteroidia	Bacteroidales	Prevotellaceae	Prevotella	copri	0	0	1	0	0	0	0	0	0.13	1
denovo481	Bacteria	Firmicutes	Clostridia	Clostridiales	Ruminococcaceae			0	0	0	1	0	0	0	0	0.13	1
denovo482	Bacteria	Firmicutes	Clostridia	Clostridiales	Lachnospiraceae			0	1	0	0	0	0	0	0	0.13	1
denovo483	Bacteria	Firmicutes	Clostridia	Clostridiales	Veillonellaceae	Veillonella		0	0	0	0	0	2	0	17	2.38	2
denovo484	Bacteria	Bacteroidetes	Bacteroidia	Bacteroidales	[Paraprevotellaceae]	[Prevotella]		0	0	0	0	0	3	0	0	0.38	1
denovo485	Bacteria	Proteobacteria	Alphaproteobacteria	Rickettsiales				0	0	0	0	0	0	0	0	0.00	0
denovo486	Bacteria	Bacteroidetes	Bacteroidia	Bacteroidales	Prevotellaceae	Prevotella	copri	0	0	0	0	1	0	0	0	0.13	1
denovo487	Bacteria	Firmicutes	Bacilli	Lactobacillales	Lactobacillaceae	Lactobacillus	reuteri	0	0	0	0	0	0	0	0	0.00	0
denovo488	Bacteria	Firmicutes	Erysipelotrichi	Erysipelotrichales	Erysipelotrichaceae			0	0	0	0	0	0	0	0	0.00	0
denovo489	Bacteria	Planctomycetes	Planctomycetia	Gemmatales	Gemmataceae			0	0	0	0	0	0	0	0	0.00	0
denovo490	Bacteria	Bacteroidetes	Bacteroidia	Bacteroidales	Prevotellaceae	Prevotella	copri	1	0	2	0	0	1	0	1	0.63	4
denovo491	Bacteria	Proteobacteria	Gammaproteobacteria	Aeromonadales	Succinivibrionaceae			81	0	905	0	0	0	95	322	175.38	4
denovo492	Bacteria	Firmicutes	Clostridia	Clostridiales	Lachnospiraceae	Blautia	producta	0	0	0	0	0	0	0	0	0.00	0
denovo493	Unassigned							0	0	1	0	0	0	0	0	0.13	1
denovo494	Bacteria	Firmicutes	Clostridia	Clostridiales	Lachnospiraceae	Blautia		0	0	0	0	0	0	0	0	0.00	0
denovo495	Bacteria	Firmicutes	Erysipelotrichi	Erysipelotrichales	Erysipelotrichaceae	Bulleidia		0	1	0	0	0	0	4	2	0.88	3
denovo496	Bacteria	Firmicutes	Clostridia	Clostridiales	Lachnospiraceae	Dorea		2	91	11	225	141	84	34	29	77.13	8
denovo497	Bacteria	Firmicutes	Bacilli	Lactobacillales	Lactobacillaceae	Lactobacillus		0	0	0	0	0	0	0	0	0.00	0
denovo498	Bacteria	Firmicutes	Clostridia	Clostridiales	Ruminococcaceae			0	0	0	0	0	1	0	0	0.13	1
denovo499	Bacteria	Firmicutes	Clostridia	Clostridiales	Veillonellaceae	Mitsuokella		0	0	1	0	0	0	0	0	0.13	1
denovo500	Bacteria	Firmicutes	Clostridia	Clostridiales	Lachnospiraceae			0	0	1	0	0	0	0	0	0.13	1
denovo501	Bacteria	Firmicutes	Clostridia	Clostridiales	Clostridiaceae	SMB53		0	0	0	1	0	0	0	0	0.13	1
denovo502	Bacteria	Proteobacteria	Deltaproteobacteria	NB1-j				0	0	0	0	0	0	0	0	0.00	0
denovo503	Bacteria	Bacteroidetes	Bacteroidia	Bacteroidales	Prevotellaceae	Prevotella	copri	1	0	0	0	0	0	0	0	0.13	1
denovo504	Bacteria	Firmicutes	Clostridia	Clostridiales	Lachnospiraceae	Blautia	producta	0	0	0	1	0	1	0	0	0.25	2
denovo505	Bacteria	Firmicutes	Clostridia	Clostridiales				0	0	0	0	1	0	0	0	0.13	1
denovo506	Bacteria	Firmicutes	Clostridia	Clostridiales	Lachnospiraceae	Coprococcus		0	6	0	2	0	5	2	1	2.00	5
denovo507	Bacteria	Firmicutes	Clostridia	Clostridiales				0	0	0	0	0	0	0	0	0.00	0
denovo508	Bacteria	Bacteroidetes	Bacteroidia	Bacteroidales	Prevotellaceae	Prevotella	copri	1	0	0	0	0	0	0	0	0.13	1
denovo509	Bacteria	Firmicutes	Clostridia	Clostridiales	Lachnospiraceae	Blautia		0	0	0	0	0	0	0	0	0.00	0
denovo510	Bacteria	Bacteroidetes	Bacteroidia	Bacteroidales	Bacteroidaceae	Bacteroides		0	0	0	0	0	0	0	0	0.00	0
denovo511	Bacteria	Firmicutes	Clostridia	Clostridiales	Lachnospiraceae	[Ruminococcus]	gnavus	0	0	0	0	0	0	0	0	0.00	0
denovo512	Bacteria	Firmicutes	Clostridia	Clostridiales	Lachnospiraceae			4	5	7	26	10	21	3	2	9.75	8
denovo513	Bacteria	Actinobacteria	Actinobacteria	Actinomycetales				0	0	0	0	0	0	0	0	0.00	0
denovo514	Bacteria	Firmicutes	Clostridia	Clostridiales	Veillonellaceae	Phascolarctobacterium		0	0	0	0	0	1	0	0	0.13	1
denovo515	Bacteria	Planctomycetes	Planctomycetia	Pirellulales	Pirellulaceae			0	0	0	0	0	0	0	0	0.00	0
denovo516	Bacteria	Proteobacteria	Gammaproteobacteria	Aeromonadales	Succinivibrionaceae	Succinivibrio		0	0	1	0	0	0	1	0	0.25	2
denovo517	Bacteria	Firmicutes	Clostridia	Clostridiales	Clostridiaceae			0	0	0	0	0	0	0	0	0.00	0
denovo518	Bacteria	Bacteroidetes	Bacteroidia	Bacteroidales	Prevotellaceae	Prevotella	copri	0	0	0	0	0	0	0	1	0.13	1
denovo519	Bacteria	Firmicutes	Clostridia	Clostridiales	Ruminococcaceae			0	0	0	0	0	1	0	0	0.13	1
denovo520	Bacteria	Proteobacteria	Gammaproteobacteria	Aeromonadales	Succinivibrionaceae	Anaerobiospirillum		0	0	0	0	0	0	0	0	0.00	0
denovo521	Bacteria	Bacteroidetes	Bacteroidia	Bacteroidales	Prevotellaceae	Prevotella	copri	0	0	1	0	0	0	0	0	0.13	1
denovo522	Bacteria	Bacteroidetes	Bacteroidia	Bacteroidales	[Paraprevotellaceae]	[Prevotella]		0	0	0	0	0	0	0	0	0.00	0
denovo523	Bacteria	Bacteroidetes	Bacteroidia	Bacteroidales	Bacteroidaceae	Bacteroides		0	0	0	0	0	1	1	0	0.25	2
denovo524	Bacteria	Bacteroidetes	Bacteroidia	Bacteroidales	Bacteroidaceae	Bacteroides		0	0	0	0	0	0	0	0	0.00	0
denovo525	Bacteria	Bacteroidetes	Bacteroidia	Bacteroidales	Prevotellaceae	Prevotella	copri	0	0	0	0	0	1	0	0	0.13	1
denovo526	Bacteria	Firmicutes	Erysipelotrichi	Erysipelotrichales	Erysipelotrichaceae	Catenibacterium		0	0	0	0	0	0	0	1	0.13	1
denovo527	Bacteria	Bacteroidetes	Bacteroidia	Bacteroidales	[Paraprevotellaceae]	[Prevotella]		0	0	0	0	2	19	2	0	2.88	3
denovo528	Bacteria	Firmicutes	Clostridia	Clostridiales	Lachnospiraceae	[Ruminococcus]		0	0	0	0	0	0	0	0	0.00	0
denovo529	Bacteria	Firmicutes	Clostridia	Clostridiales	Lachnospiraceae	Dorea		0	0	0	0	0	0	0	0	0.00	0
denovo530	Bacteria	Firmicutes	Clostridia	Clostridiales				0	0	0	0	0	0	0	0	0.00	0
denovo531	Bacteria	Firmicutes	Clostridia	Clostridiales	Clostridiaceae	SMB53		0	0	0	0	0	0	0	0	0.00	0
denovo532	Bacteria	Firmicutes	Clostridia	Clostridiales	Clostridiaceae			0	0	0	0	0	0	0	0	0.00	0
denovo533	Bacteria	Firmicutes	Clostridia	Clostridiales	Lachnospiraceae			0	0	0	0	0	0	0	0	0.00	0
denovo534	Unassigned							0	0	0	0	1	0	0	0	0.13	1
denovo535	Unassigned							0	0	0	0	0	0	0	0	0.00	0
denovo536	Bacteria	Firmicutes	Clostridia	Clostridiales	Veillonellaceae	Dialister		0	0	0	0	0	0	1	0	0.13	1
denovo537	Unassigned							0	1	0	0	0	0	0	0	0.13	1
denovo538	Bacteria	Bacteroidetes	Bacteroidia	Bacteroidales	Prevotellaceae	Prevotella	copri	0	0	0	0	0	1	0	0	0.13	1
denovo539	Bacteria	Firmicutes	Erysipelotrichi	Erysipelotrichales	Erysipelotrichaceae	Bulleidia	p-1630-c5	0	1	0	0	0	0	0	0	0.13	1
denovo540	Bacteria	Firmicutes	Erysipelotrichi	Erysipelotrichales	Erysipelotrichaceae			0	0	0	0	0	0	0	0	0.00	0
denovo541	Bacteria	Firmicutes	Clostridia	Clostridiales	Lachnospiraceae	Coprococcus		0	1	0	0	0	0	0	0	0.13	1
denovo542	Bacteria	Firmicutes	Clostridia	Clostridiales	Clostridiaceae			0	0	0	0	0	0	0	0	0.00	0
denovo543	Bacteria	Firmicutes	Clostridia	Clostridiales	Veillonellaceae	Megamonas		0	0	0	0	0	0	0	0	0.00	0
denovo544	Bacteria	Firmicutes	Clostridia	Clostridiales	Lachnospiraceae	[Ruminococcus]	gnavus	0	0	0	1	0	0	0	0	0.13	1
denovo545	Bacteria	Firmicutes	Clostridia	Clostridiales	Clostridiaceae			0	0	0	0	0	0	0	0	0.00	0
denovo546	Bacteria	Firmicutes	Clostridia	Clostridiales	Lachnospiraceae			1	0	0	0	11	1	0	7	2.50	4
denovo547	Bacteria	Bacteroidetes	Bacteroidia	Bacteroidales	Prevotellaceae	Prevotella	copri	0	0	0	0	0	0	0	1	0.13	1
denovo548	Bacteria	Firmicutes	Clostridia	Clostridiales	Lachnospiraceae	Dorea		0	0	0	0	0	0	0	0	0.00	0
denovo549	Bacteria	Firmicutes	Clostridia	Clostridiales	Lachnospiraceae	[Ruminococcus]	gnavus	0	0	0	0	0	0	0	0	0.00	0
denovo550	Bacteria	Firmicutes	Bacilli	Lactobacillales	Lactobacillaceae	Lactobacillus		0	0	0	0	0	0	0	0	0.00	0
denovo551	Bacteria	Firmicutes	Clostridia	Clostridiales	Lachnospiraceae			0	0	0	0	0	0	0	0	0.00	0
denovo552	Bacteria	Firmicutes	Bacilli	Lactobacillales	Streptococcaceae	Streptococcus		0	0	0	0	0	0	0	0	0.00	0
denovo553	Bacteria	Firmicutes	Erysipelotrichi	Erysipelotrichales	Erysipelotrichaceae	Bulleidia	p-1630-c5	0	0	1	0	1	0	0	0	0.25	2
denovo554	Bacteria	Bacteroidetes	Sphingobacteriia	Sphingobacteriales				0	0	0	0	0	0	0	0	0.00	0
denovo555	Bacteria	Proteobacteria	Betaproteobacteria	Burkholderiales	Alcaligenaceae	Sutterella		32	5	0	0	0	45	28	0	13.75	4
denovo556	Bacteria	Firmicutes	Clostridia	Clostridiales	Lachnospiraceae	Blautia		0	0	0	0	0	0	0	0	0.00	0
denovo557	Bacteria	Proteobacteria	Epsilonproteobacteria	Campylobacterales	Campylobacteraceae	Campylobacter		6	18	0	0	0	0	0	4	3.50	3
denovo558	Bacteria	Firmicutes	Clostridia	Clostridiales	Lachnospiraceae			0	1	0	0	0	0	0	0	0.13	1
denovo559	Unassigned							0	1	0	0	0	0	0	0	0.13	1
denovo560	Bacteria	Firmicutes	Erysipelotrichi	Erysipelotrichales	Erysipelotrichaceae	[Eubacterium]	biforme	0	0	0	0	0	0	0	0	0.00	0
denovo561	Bacteria	Firmicutes	Bacilli	Lactobacillales	Lactobacillaceae	Lactobacillus		0	0	0	0	0	0	0	0	0.00	0
denovo562	Bacteria	Proteobacteria	Gammaproteobacteria	Aeromonadales	Succinivibrionaceae	Succinivibrio		0	0	0	0	1	0	0	0	0.13	1
denovo563	Bacteria	Firmicutes	Clostridia	Clostridiales	Veillonellaceae	Acidaminococcus		0	1	0	0	0	0	0	0	0.13	1
denovo564	Bacteria	Firmicutes	Clostridia	Clostridiales	Lachnospiraceae	[Ruminococcus]		0	0	0	0	8	8	0	2	2.25	3
denovo565	Bacteria	Bacteroidetes	Bacteroidia	Bacteroidales	Prevotellaceae	Prevotella	copri	0	0	0	0	0	0	0	1	0.13	1
denovo566	Bacteria	Bacteroidetes	Bacteroidia	Bacteroidales	Prevotellaceae	Prevotella	copri	1	0	3	0	0	1	1	1	0.88	5
denovo567	Bacteria	Firmicutes	Clostridia	Clostridiales	Lachnospiraceae	[Ruminococcus]	gnavus	0	0	0	0	0	0	0	0	0.00	0
denovo568	Bacteria	Firmicutes	Clostridia	Clostridiales				0	1	0	0	4	32	0	0	4.63	3
denovo569	Bacteria	Firmicutes	Clostridia	Clostridiales	Veillonellaceae	Megasphaera		0	1	0	0	0	0	0	0	0.13	1
denovo570	Bacteria	Bacteroidetes	Bacteroidia	Bacteroidales	Prevotellaceae	Prevotella		0	0	4	0	0	0	1	6	1.38	3
denovo571	Bacteria	Bacteroidetes	Bacteroidia	Bacteroidales	Prevotellaceae	Prevotella	copri	0	0	1	0	0	0	0	0	0.13	1
denovo572	Bacteria	Firmicutes	Clostridia	Clostridiales	Lachnospiraceae	Blautia	producta	0	3	0	0	1	1	0	0	0.63	3
denovo573	Bacteria	Bacteroidetes	Bacteroidia	Bacteroidales	Prevotellaceae	Prevotella	copri	0	0	0	0	0	0	0	1	0.13	1
denovo574	Bacteria	Firmicutes	Erysipelotrichi	Erysipelotrichales	Erysipelotrichaceae			0	0	0	0	1	0	0	0	0.13	1
denovo575	Bacteria	Bacteroidetes	Bacteroidia	Bacteroidales	Prevotellaceae	Prevotella	copri	0	0	1	0	0	0	0	0	0.13	1
denovo576	Bacteria	Firmicutes	Clostridia	Clostridiales	Ruminococcaceae			0	0	0	0	0	1	0	0	0.13	1
denovo577	Bacteria	Proteobacteria	Betaproteobacteria	Burkholderiales	Alcaligenaceae	Sutterella		0	0	0	0	0	0	0	0	0.00	0
denovo578	Bacteria	Firmicutes	Clostridia	Clostridiales	Lachnospiraceae			0	0	0	0	0	0	0	0	0.00	0
denovo579	Bacteria	Firmicutes	Bacilli	Lactobacillales	Enterococcaceae	Enterococcus	cecorum	0	0	0	0	0	0	0	0	0.00	0
denovo580	Bacteria	Firmicutes	Clostridia	Clostridiales	Lachnospiraceae	[Ruminococcus]	gnavus	0	0	0	0	0	0	0	0	0.00	0
denovo581	Bacteria	Firmicutes	Erysipelotrichi	Erysipelotrichales	Erysipelotrichaceae	Allobaculum		0	0	0	0	0	0	0	0	0.00	0
denovo582	Bacteria	Firmicutes	Erysipelotrichi	Erysipelotrichales	Erysipelotrichaceae			0	0	0	0	0	0	0	0	0.00	0
denovo583	Bacteria	Bacteroidetes	Bacteroidia	Bacteroidales	Prevotellaceae	Prevotella	copri	12	2	16	0	4	15	8	15	9.00	7
denovo584	Bacteria	Acidobacteria	[Chloracidobacteria]	RB41				0	0	0	0	0	0	0	0	0.00	0
denovo585	Bacteria	Bacteroidetes	Bacteroidia	Bacteroidales	Bacteroidaceae	Bacteroides		0	0	0	0	0	0	1	0	0.13	1
denovo586	Bacteria	Firmicutes	Clostridia	Clostridiales	Clostridiaceae	Clostridium		0	0	0	0	0	0	0	0	0.00	0
denovo587	Unassigned							0	0	0	0	0	0	1	0	0.13	1
denovo588	Bacteria	Firmicutes	Clostridia	Clostridiales	Lachnospiraceae	[Ruminococcus]	gnavus	0	0	0	0	0	0	0	0	0.00	0
denovo589	Bacteria	Firmicutes	Clostridia	Clostridiales				0	3	1	6	19	2	2	1	4.25	7
denovo590	Bacteria	Firmicutes	Clostridia	Clostridiales	Lachnospiraceae	Blautia		0	0	0	0	0	0	0	0	0.00	0
denovo591	Bacteria	Proteobacteria	Alphaproteobacteria	Rhodospirillales	Acetobacteraceae			0	0	0	0	0	0	0	0	0.00	0
denovo592	Bacteria	Bacteroidetes	Bacteroidia	Bacteroidales	Bacteroidaceae	Bacteroides		0	1	0	0	0	0	0	0	0.13	1
denovo593	Bacteria	Firmicutes	Clostridia	Clostridiales	Lachnospiraceae			0	0	0	0	0	1	0	0	0.13	1
denovo594	Bacteria	Firmicutes	Clostridia	Clostridiales				0	0	0	0	0	1	0	0	0.13	1
denovo595	Bacteria	Firmicutes	Clostridia	Clostridiales	Lachnospiraceae			0	0	0	0	0	0	1	0	0.13	1
denovo596	Bacteria	Firmicutes	Clostridia	Clostridiales	Clostridiaceae			0	0	0	0	0	0	0	0	0.00	0
denovo597	Bacteria	Proteobacteria	Alphaproteobacteria	Rhodospirillales	Rhodospirillaceae			0	0	0	0	0	0	0	0	0.00	0
denovo598	Bacteria	Firmicutes	Clostridia	Clostridiales	Clostridiaceae			0	0	0	0	1	0	0	0	0.13	1
denovo599	Bacteria	Firmicutes	Clostridia	Clostridiales	Ruminococcaceae			1	6	0	1	0	0	0	0	1.00	3
denovo600	Bacteria	Firmicutes	Clostridia	Clostridiales				0	0	0	0	0	0	0	0	0.00	0
denovo601	Bacteria	Fusobacteria	Fusobacteriia	Fusobacteriales	Fusobacteriaceae	Fusobacterium		0	0	0	0	0	0	0	0	0.00	0
denovo602	Bacteria	Firmicutes	Clostridia	Clostridiales	Veillonellaceae	Megasphaera		0	1	0	0	0	0	0	0	0.13	1
denovo603	Bacteria	Firmicutes	Clostridia	Clostridiales	Lachnospiraceae			0	0	0	0	2	0	1	0	0.38	2
denovo604	Bacteria	Firmicutes	Clostridia	Clostridiales	Clostridiaceae			0	0	0	0	0	0	0	0	0.00	0
denovo605	Bacteria	Firmicutes	Clostridia	Clostridiales	Lachnospiraceae			0	0	0	0	0	0	0	0	0.00	0
denovo606	Bacteria	Firmicutes	Clostridia	Clostridiales	Lachnospiraceae			0	0	0	0	0	0	0	0	0.00	0
denovo607	Bacteria	Firmicutes	Clostridia	Clostridiales	Lachnospiraceae			0	1	0	0	0	0	1	0	0.25	2
denovo608	Unassigned							0	0	0	0	0	0	0	0	0.00	0
denovo609	Bacteria	Firmicutes	Clostridia	Clostridiales	Lachnospiraceae			0	0	0	1	0	0	0	0	0.13	1
denovo610	Bacteria	Firmicutes	Clostridia	Clostridiales	Lachnospiraceae			0	0	0	0	1	0	0	0	0.13	1
denovo611	Bacteria	Firmicutes	Clostridia	Clostridiales	Lachnospiraceae			0	0	0	0	0	0	0	0	0.00	0
denovo612	Bacteria	Firmicutes	Clostridia	Clostridiales	Lachnospiraceae			0	0	0	0	0	0	0	0	0.00	0
denovo613	Bacteria	Firmicutes	Clostridia	Clostridiales	Ruminococcaceae			0	0	0	0	0	0	1	0	0.13	1
denovo614	Bacteria	Bacteroidetes	Bacteroidia	Bacteroidales	Prevotellaceae	Prevotella	copri	11	1	13	0	9	9	0	9	6.50	6
denovo615	Bacteria	Firmicutes	Clostridia	Clostridiales				0	0	0	0	0	0	1	0	0.13	1
denovo616	Bacteria	Firmicutes	Clostridia	Clostridiales	Lachnospiraceae			0	0	0	0	0	0	0	0	0.00	0
denovo617	Bacteria	Firmicutes	Clostridia	Clostridiales	Lachnospiraceae	Blautia		0	0	0	0	0	0	0	0	0.00	0
denovo618	Bacteria	Firmicutes	Clostridia	Clostridiales	Lachnospiraceae	[Ruminococcus]		0	0	0	0	1	0	0	0	0.13	1
denovo619	Bacteria	Bacteroidetes	Bacteroidia	Bacteroidales	Prevotellaceae	Prevotella	copri	0	0	0	0	0	0	0	1	0.13	1
denovo620	Bacteria	Firmicutes	Clostridia	Clostridiales				1	0	0	0	0	1	0	1	0.38	3
denovo621	Bacteria	Firmicutes	Clostridia	Clostridiales	Lachnospiraceae			1	0	0	0	1	0	0	0	0.25	2
denovo622	Bacteria	Firmicutes	Clostridia	Clostridiales	Peptostreptococcaceae			0	0	0	0	0	0	0	0	0.00	0
denovo623	Bacteria	Proteobacteria	Betaproteobacteria	Burkholderiales	Alcaligenaceae	Sutterella		0	0	1	0	0	0	1	0	0.25	2
denovo624	Bacteria	Bacteroidetes	Bacteroidia	Bacteroidales	Prevotellaceae	Prevotella	copri	0	1	0	0	0	0	0	0	0.13	1
denovo625	Bacteria	Firmicutes	Clostridia	Clostridiales	Veillonellaceae	Mitsuokella		1	0	0	0	0	0	0	0	0.13	1
denovo626	Bacteria	Bacteroidetes	Bacteroidia	Bacteroidales	[Paraprevotellaceae]	[Prevotella]		0	0	0	0	0	1	0	0	0.13	1
denovo627	Bacteria	Firmicutes	Clostridia	Clostridiales	Ruminococcaceae			0	0	0	0	0	0	0	0	0.00	0
denovo628	Bacteria	Chloroflexi	Ellin6529					0	0	0	0	0	0	0	0	0.00	0
denovo629	Bacteria	Firmicutes	Clostridia	Clostridiales	Lachnospiraceae	[Ruminococcus]	gnavus	0	0	0	0	0	0	0	0	0.00	0
denovo630	Bacteria	Firmicutes	Clostridia	Clostridiales	Lachnospiraceae	Blautia	producta	0	0	0	0	0	0	0	0	0.00	0
denovo631	Bacteria	Firmicutes	Clostridia	Clostridiales				0	0	0	0	0	0	0	0	0.00	0
denovo632	Bacteria	Firmicutes	Clostridia	Clostridiales	Lachnospiraceae			0	0	0	0	0	1	0	0	0.13	1
denovo633	Bacteria	Firmicutes	Clostridia	Clostridiales	Veillonellaceae	Megasphaera		3	6	2	0	2	0	0	0	1.63	4
denovo634	Bacteria	Bacteroidetes	Bacteroidia	Bacteroidales	Prevotellaceae	Prevotella	copri	0	0	0	0	1	0	0	0	0.13	1
denovo635	Bacteria	Actinobacteria	Acidimicrobiia	Acidimicrobiales				0	0	0	0	0	0	0	0	0.00	0
denovo636	Bacteria	Firmicutes	Erysipelotrichi	Erysipelotrichales	Erysipelotrichaceae			0	0	0	0	0	0	0	0	0.00	0
denovo637	Bacteria	Firmicutes	Clostridia	Clostridiales	Clostridiaceae			0	0	0	0	0	0	0	0	0.00	0
denovo638	Bacteria	Firmicutes	Clostridia	Clostridiales	Lachnospiraceae			0	0	0	0	0	0	0	0	0.00	0
denovo639	Bacteria	Bacteroidetes	Bacteroidia	Bacteroidales	Prevotellaceae	Prevotella	copri	0	0	0	0	1	0	0	0	0.13	1
denovo640	Unassigned							1	0	0	0	0	0	0	0	0.13	1
denovo641	Bacteria	Proteobacteria	Gammaproteobacteria	Aeromonadales	Succinivibrionaceae	Anaerobiospirillum		0	2	0	0	0	0	0	1	0.38	2
denovo642	Bacteria	Firmicutes	Erysipelotrichi	Erysipelotrichales	Erysipelotrichaceae	Bulleidia	p-1630-c5	0	0	0	0	1	0	0	0	0.13	1
denovo643	Bacteria	Firmicutes	Clostridia	Clostridiales	Lachnospiraceae			0	0	0	0	1	0	0	0	0.13	1
denovo644	Bacteria	Firmicutes	Erysipelotrichi	Erysipelotrichales	Erysipelotrichaceae	Bulleidia	p-1630-c5	0	0	0	0	0	0	1	1	0.25	2
denovo645	Bacteria	Firmicutes	Clostridia	Clostridiales	Lachnospiraceae			0	0	0	0	0	0	0	1	0.13	1
denovo646	Bacteria	Actinobacteria	Thermoleophilia	Gaiellales	Gaiellaceae			0	0	0	0	0	0	0	0	0.00	0
denovo647	Bacteria	Firmicutes	Clostridia	Clostridiales	Lachnospiraceae			0	0	0	0	1	0	0	0	0.13	1
denovo648	Bacteria	Firmicutes	Clostridia	Clostridiales	Lachnospiraceae	Blautia	producta	0	0	0	0	0	0	0	0	0.00	0
denovo649	Bacteria	Firmicutes	Clostridia	Clostridiales	Clostridiaceae	SMB53		0	0	0	0	0	0	0	0	0.00	0
denovo650	Bacteria	Bacteroidetes	Bacteroidia	Bacteroidales	Prevotellaceae	Prevotella	copri	1	0	0	0	0	0	0	0	0.13	1
denovo651	Bacteria	Firmicutes	Clostridia	Clostridiales	Lachnospiraceae	Clostridium		0	0	0	0	0	0	0	0	0.00	0
denovo652	Bacteria	Firmicutes	Clostridia	Clostridiales	Lachnospiraceae	Blautia		0	0	0	0	0	0	0	0	0.00	0
denovo653	Bacteria	Bacteroidetes	Bacteroidia	Bacteroidales	Prevotellaceae	Prevotella	copri	0	0	0	0	0	1	0	0	0.13	1
denovo654	Bacteria	Bacteroidetes	Bacteroidia	Bacteroidales	Prevotellaceae	Prevotella	copri	1	0	6	0	8	6	2	6	3.63	6
denovo655	Bacteria	Actinobacteria	Thermoleophilia	Solirubrobacterales				0	0	0	0	0	0	0	0	0.00	0
denovo656	Bacteria	Firmicutes	Clostridia	Clostridiales	Veillonellaceae	Dialister		0	0	0	0	0	0	1	0	0.13	1
denovo657	Bacteria	Bacteroidetes	Bacteroidia	Bacteroidales	Bacteroidaceae	Bacteroides		0	5	1	0	23	2	17	2	6.25	6
denovo658	Unassigned							0	1	0	0	0	0	0	0	0.13	1
denovo659	Bacteria	Bacteroidetes	Bacteroidia	Bacteroidales	Bacteroidaceae	Bacteroides		0	0	0	0	0	0	1	0	0.13	1
denovo660	Bacteria	Firmicutes	Clostridia	Clostridiales	Lachnospiraceae			0	0	0	0	0	0	1	0	0.13	1
denovo661	Bacteria	Firmicutes	Clostridia	Clostridiales	Lachnospiraceae			0	0	0	2	0	0	0	0	0.25	1
denovo662	Bacteria	Firmicutes	Clostridia	Clostridiales	Lachnospiraceae			0	0	0	3	0	0	0	0	0.38	1
denovo663	Bacteria	Firmicutes	Clostridia	Clostridiales	Veillonellaceae	Acidaminococcus		1	0	0	0	0	0	0	0	0.13	1
denovo664	Bacteria	Bacteroidetes	Bacteroidia	Bacteroidales	Bacteroidaceae	Bacteroides	plebeius	0	0	0	1	0	0	0	0	0.13	1
denovo665	Bacteria	Firmicutes	Clostridia	Clostridiales	Clostridiaceae			0	0	0	0	0	0	0	0	0.00	0
denovo666	Bacteria	Firmicutes	Clostridia	Clostridiales	Veillonellaceae			0	0	0	0	0	0	0	1	0.13	1
denovo667	Bacteria	Firmicutes	Clostridia	Clostridiales				0	0	0	4	7	2	0	3	2.00	4
denovo668	Bacteria	Firmicutes	Clostridia	Clostridiales	Lachnospiraceae			0	0	0	1	0	0	0	0	0.13	1
denovo669	Bacteria	Firmicutes	Clostridia	Clostridiales	Lachnospiraceae			0	1	0	0	0	0	0	0	0.13	1
denovo670	Bacteria	Bacteroidetes	Bacteroidia	Bacteroidales	Prevotellaceae	Prevotella	copri	0	0	1	0	0	0	0	0	0.13	1
denovo671	Bacteria	Actinobacteria	Acidimicrobiia	Acidimicrobiales				0	0	0	0	0	0	0	0	0.00	0
denovo672	Bacteria	Firmicutes	Clostridia	Clostridiales	Lachnospiraceae	Dorea		0	0	0	0	0	0	0	0	0.00	0
denovo673	Bacteria	Firmicutes	Clostridia	Clostridiales	Veillonellaceae	Megasphaera		1	0	0	0	0	0	0	0	0.13	1
denovo674	Bacteria	Firmicutes	Clostridia	Clostridiales	Lachnospiraceae	Blautia		0	0	0	0	0	0	0	0	0.00	0
denovo675	Bacteria	Firmicutes	Erysipelotrichi	Erysipelotrichales	Erysipelotrichaceae	Allobaculum		0	0	0	0	0	0	0	0	0.00	0
denovo676	Bacteria	Cyanobacteria	Chloroplast	Streptophyta				0	0	0	0	0	0	0	0	0.00	0
denovo677	Bacteria	Firmicutes	Clostridia	Clostridiales	Lachnospiraceae	Blautia		0	0	0	0	0	0	0	0	0.00	0
denovo678	Bacteria	Firmicutes	Clostridia	Clostridiales	Lachnospiraceae			0	0	0	0	0	0	0	0	0.00	0
denovo679	Unassigned							0	1	0	0	0	0	0	0	0.13	1
denovo680	Bacteria	Firmicutes	Clostridia	Clostridiales	Lachnospiraceae	Blautia		0	0	0	0	0	0	0	0	0.00	0
denovo681	Bacteria	Proteobacteria	Gammaproteobacteria	Aeromonadales	Succinivibrionaceae	Succinivibrio		0	0	1	0	0	0	0	0	0.13	1
denovo682	Bacteria	Bacteroidetes	Bacteroidia	Bacteroidales	[Paraprevotellaceae]			0	0	0	0	0	0	0	0	0.00	0
denovo683	Bacteria	Bacteroidetes	Bacteroidia	Bacteroidales	Prevotellaceae	Prevotella	copri	4	0	1	0	0	0	1	2	1.00	4
denovo684	Bacteria	Fusobacteria	Fusobacteriia	Fusobacteriales	Fusobacteriaceae	Fusobacterium		0	0	0	0	0	0	0	0	0.00	0
denovo685	Bacteria	Firmicutes	Clostridia	Clostridiales	Lachnospiraceae	Dorea		0	0	0	0	0	0	0	0	0.00	0
denovo686	Bacteria	Firmicutes	Erysipelotrichi	Erysipelotrichales	Erysipelotrichaceae	Bulleidia		0	0	0	0	1	0	0	3	0.50	2
denovo687	Bacteria	Firmicutes	Bacilli	Lactobacillales	Lactobacillaceae	Lactobacillus		0	0	0	0	0	0	0	0	0.00	0
denovo688	Bacteria	Firmicutes	Clostridia	Clostridiales	Clostridiaceae			0	0	0	0	0	0	0	1	0.13	1
denovo689	Bacteria	Firmicutes	Clostridia	Clostridiales	Veillonellaceae	Acidaminococcus		1	1	1	0	0	0	2	1	0.75	5
denovo690	Unassigned							0	0	0	0	0	0	0	0	0.00	0
denovo691	Bacteria	Firmicutes	Clostridia	Clostridiales	Lachnospiraceae			0	0	0	1	0	0	0	0	0.13	1
denovo692	Bacteria	Firmicutes	Clostridia	Clostridiales	Lachnospiraceae			0	0	0	1	0	0	0	0	0.13	1
denovo693	Bacteria	Firmicutes	Clostridia	Clostridiales	Lachnospiraceae	Coprococcus		0	0	0	0	0	1	0	0	0.13	1
denovo694	Bacteria	Firmicutes	Clostridia	Clostridiales	Lachnospiraceae	Blautia	producta	0	0	0	0	0	0	0	0	0.00	0
denovo695	Bacteria	Proteobacteria	Epsilonproteobacteria	Campylobacterales	Campylobacteraceae	Campylobacter		0	0	0	1	0	0	0	0	0.13	1
denovo696	Bacteria	Firmicutes	Clostridia	Clostridiales	Lachnospiraceae			0	0	0	1	0	0	0	0	0.13	1
denovo697	Unassigned							0	0	0	0	0	1	0	0	0.13	1
denovo698	Bacteria	Firmicutes	Erysipelotrichi	Erysipelotrichales	Erysipelotrichaceae	Bulleidia	p-1630-c5	0	0	1	0	0	0	0	0	0.13	1
denovo699	Bacteria	Firmicutes	Clostridia	Clostridiales	Clostridiaceae			0	0	0	0	0	0	0	0	0.00	0
denovo700	Bacteria	Firmicutes	Clostridia	Clostridiales	Clostridiaceae	Clostridium		0	0	0	0	0	0	0	1	0.13	1
denovo701	Bacteria	Firmicutes	Clostridia	Clostridiales	Clostridiaceae	Clostridium	perfringens	0	0	0	0	0	0	0	0	0.00	0
denovo702	Bacteria	Proteobacteria	Betaproteobacteria	Burkholderiales	Alcaligenaceae	Sutterella		0	0	0	0	0	0	0	1	0.13	1
denovo703	Bacteria	Firmicutes	Clostridia	Clostridiales				0	0	0	0	1	0	0	0	0.13	1
denovo704	Bacteria	Firmicutes	Erysipelotrichi	Erysipelotrichales	Erysipelotrichaceae	Bulleidia		0	0	0	0	0	0	0	0	0.00	0
denovo705	Bacteria	Firmicutes	Clostridia	Clostridiales	Lachnospiraceae	[Ruminococcus]		0	0	0	0	0	0	0	0	0.00	0
denovo706	Bacteria	Firmicutes	Clostridia	Clostridiales	Lachnospiraceae			1	0	0	0	0	0	0	0	0.13	1
denovo707	Bacteria	Firmicutes	Clostridia	Clostridiales	Lachnospiraceae			0	0	0	0	0	0	0	0	0.00	0
denovo708	Bacteria	Firmicutes	Clostridia	Clostridiales	Clostridiaceae			0	0	0	0	1	0	0	0	0.13	1
denovo709	Bacteria	Firmicutes	Erysipelotrichi	Erysipelotrichales	Erysipelotrichaceae			0	0	0	0	0	0	0	0	0.00	0
denovo710	Bacteria	Firmicutes	Clostridia	Clostridiales	Christensenellaceae			0	0	0	0	0	0	0	0	0.00	0
denovo711	Bacteria	Bacteroidetes	Bacteroidia	Bacteroidales	Prevotellaceae	Prevotella	copri	0	0	0	0	1	0	0	0	0.13	1
denovo712	Bacteria	Proteobacteria	Alphaproteobacteria	Rickettsiales	mitochondria			0	0	0	0	0	0	0	0	0.00	0
denovo713	Bacteria	TM7	TM7-3					0	0	0	0	0	0	0	0	0.00	0
denovo714	Bacteria	Bacteroidetes	Bacteroidia	Bacteroidales	Bacteroidaceae	Bacteroides	plebeius	0	0	0	1	0	0	0	0	0.13	1
denovo715	Bacteria	Firmicutes	Clostridia	Clostridiales				0	0	0	0	0	0	3	0	0.38	1
denovo716	Bacteria	Firmicutes	Clostridia	Clostridiales	Lachnospiraceae	Blautia		0	0	0	0	0	0	0	0	0.00	0
denovo717	Bacteria	Firmicutes	Clostridia	Clostridiales	Lachnospiraceae			0	0	0	1	0	0	0	0	0.13	1
denovo718	Bacteria	Bacteroidetes	Bacteroidia	Bacteroidales	Bacteroidaceae	Bacteroides		0	0	0	0	0	0	0	0	0.00	0
denovo719	Bacteria	Bacteroidetes	Bacteroidia	Bacteroidales	[Paraprevotellaceae]	[Prevotella]		0	0	0	0	0	0	0	0	0.00	0
denovo720	Bacteria	Firmicutes	Erysipelotrichi	Erysipelotrichales	Erysipelotrichaceae	RFN20		0	1	1	0	0	2	0	0	0.50	3
denovo721	Bacteria	Firmicutes	Clostridia	Clostridiales	Lachnospiraceae			0	0	1	0	0	1	0	0	0.25	2
denovo722	Bacteria	Firmicutes	Erysipelotrichi	Erysipelotrichales	Erysipelotrichaceae	Bulleidia	p-1630-c5	0	0	1	0	1	2	0	4	1.00	4
denovo723	Bacteria	Firmicutes	Clostridia	Clostridiales	Lachnospiraceae			0	1	0	2	0	0	1	1	0.63	4
denovo724	Bacteria	Bacteroidetes	Bacteroidia	Bacteroidales	Prevotellaceae	Prevotella		0	0	1	0	0	0	0	1	0.25	2
denovo725	Unassigned							1	0	0	0	0	0	0	0	0.13	1
denovo726	Bacteria	Firmicutes	Clostridia	Clostridiales	Lachnospiraceae	Coprococcus		0	0	0	0	0	1	0	0	0.13	1
denovo727	Bacteria	Fusobacteria	Fusobacteriia	Fusobacteriales	Fusobacteriaceae	Fusobacterium		0	0	0	0	0	0	0	0	0.00	0
denovo728	Bacteria	Firmicutes	Clostridia	Clostridiales	Veillonellaceae	Acidaminococcus		0	0	0	0	0	0	0	0	0.00	0
denovo729	Bacteria	Firmicutes	Bacilli	Lactobacillales	Streptococcaceae	Streptococcus		0	0	0	0	0	0	0	0	0.00	0
denovo730	Bacteria	Bacteroidetes	Bacteroidia	Bacteroidales	Prevotellaceae	Prevotella	copri	0	0	1	0	0	1	2	1	0.63	4
denovo731	Bacteria	Bacteroidetes	Bacteroidia	Bacteroidales	Prevotellaceae	Prevotella	copri	0	0	0	0	0	0	0	0	0.00	0
denovo732	Bacteria	Firmicutes	Bacilli	Lactobacillales	Streptococcaceae	Streptococcus		0	0	0	0	0	0	0	0	0.00	0
denovo733	Bacteria	Bacteroidetes	Bacteroidia	Bacteroidales	Bacteroidaceae	Bacteroides		0	0	0	0	0	0	0	0	0.00	0
denovo734	Bacteria	Firmicutes	Bacilli	Lactobacillales	Lactobacillaceae	Lactobacillus		0	0	0	0	0	0	0	0	0.00	0
denovo735	Unassigned							0	0	1	0	0	0	0	0	0.13	1
denovo736	Bacteria	Firmicutes	Clostridia	Clostridiales	Veillonellaceae	Megasphaera		0	1	0	0	0	0	0	0	0.13	1
denovo737	Bacteria	Firmicutes	Clostridia	Clostridiales	Lachnospiraceae	Blautia	producta	0	0	0	0	0	0	0	0	0.00	0
denovo738	Bacteria	Bacteroidetes	Bacteroidia	Bacteroidales	Prevotellaceae	Prevotella	copri	0	0	1	0	0	0	0	0	0.13	1
denovo739	Bacteria	Firmicutes	Clostridia	Clostridiales	Lachnospiraceae	Dorea		0	0	0	0	0	0	1	0	0.13	1
denovo740	Bacteria	Firmicutes	Erysipelotrichi	Erysipelotrichales	Erysipelotrichaceae			0	0	0	0	0	0	0	0	0.00	0
denovo741	Bacteria	Firmicutes	Clostridia	Clostridiales	Lachnospiraceae	Dorea		0	0	0	0	0	0	1	0	0.13	1
denovo742	Bacteria	Firmicutes	Clostridia	Clostridiales	Ruminococcaceae			0	0	0	0	1	1	0	0	0.25	2
denovo743	Bacteria	Bacteroidetes	Bacteroidia	Bacteroidales	Prevotellaceae	Prevotella	copri	1	0	0	0	0	0	0	0	0.13	1
denovo744	Bacteria	Firmicutes	Clostridia	Clostridiales	Lachnospiraceae	Blautia		0	0	0	0	0	0	0	0	0.00	0
denovo745	Bacteria	Firmicutes	Clostridia	Clostridiales	Lachnospiraceae			0	0	0	0	0	1	0	0	0.13	1
denovo746	Bacteria	Bacteroidetes	Bacteroidia	Bacteroidales	Prevotellaceae	Prevotella	copri	0	0	1	0	0	0	0	0	0.13	1
denovo747	Bacteria	Bacteroidetes	Bacteroidia	Bacteroidales	Prevotellaceae	Prevotella	copri	1	0	0	0	0	0	0	0	0.13	1
denovo748	Bacteria	Firmicutes	Clostridia	Clostridiales	Lachnospiraceae			0	0	0	1	0	3	0	0	0.50	2
denovo749	Bacteria	Firmicutes	Clostridia	Clostridiales	Lachnospiraceae	Blautia		1	0	0	0	1	0	0	0	0.25	2
denovo750	Bacteria	Firmicutes	Clostridia	Clostridiales	Ruminococcaceae	Oscillospira		0	2	0	0	0	1	1	0	0.50	3
denovo751	Bacteria	Firmicutes	Clostridia	Clostridiales				0	0	0	0	0	0	0	0	0.00	0
denovo752	Unassigned							0	1	0	0	0	0	0	0	0.13	1
denovo753	Bacteria	Bacteroidetes	Bacteroidia	Bacteroidales	Prevotellaceae	Prevotella	copri	0	0	1	0	0	0	0	0	0.13	1
denovo754	Bacteria	Firmicutes	Clostridia	Clostridiales	Ruminococcaceae	Oscillospira		1	0	0	0	9	2	74	14	12.50	5
denovo755	Bacteria	Bacteroidetes	Bacteroidia	Bacteroidales	Prevotellaceae	Prevotella	copri	0	0	0	0	1	0	0	0	0.13	1
denovo756	Bacteria	Firmicutes	Clostridia	Clostridiales	Lachnospiraceae	[Ruminococcus]	gnavus	0	0	0	0	0	0	0	0	0.00	0
denovo757	Bacteria	Acidobacteria	Acidobacteria-6	iii1-15				0	0	0	0	0	0	0	0	0.00	0
denovo758	Bacteria	Firmicutes	Clostridia	Clostridiales	Lachnospiraceae	Coprococcus		0	0	0	0	1	0	0	0	0.13	1
denovo759	Bacteria	Firmicutes	Clostridia	Clostridiales	Lachnospiraceae			0	0	0	1	0	0	0	0	0.13	1
denovo760	Bacteria	Firmicutes	Clostridia	Clostridiales	Lachnospiraceae	Blautia		0	0	0	1	0	0	0	0	0.13	1
denovo761	Bacteria	Firmicutes	Clostridia	Clostridiales	Lachnospiraceae	Blautia		0	0	0	0	0	0	0	0	0.00	0
denovo762	Bacteria	Bacteroidetes	Bacteroidia	Bacteroidales	Bacteroidaceae	Bacteroides		0	0	0	0	0	1	0	0	0.13	1
denovo763	Bacteria	Firmicutes	Clostridia	Clostridiales				0	0	0	0	1	0	0	0	0.13	1
denovo764	Bacteria	Firmicutes	Erysipelotrichi	Erysipelotrichales	Erysipelotrichaceae			0	0	0	0	0	0	0	0	0.00	0
denovo765	Bacteria	Firmicutes	Erysipelotrichi	Erysipelotrichales	Erysipelotrichaceae	[Eubacterium]		0	0	0	0	0	1	0	0	0.13	1
denovo766	Bacteria	Firmicutes	Clostridia	Clostridiales	Clostridiaceae			0	0	0	0	1	0	0	0	0.13	1
denovo767	Bacteria	Firmicutes	Clostridia	Clostridiales	Lachnospiraceae			0	0	0	0	0	0	0	0	0.00	0
denovo768	Bacteria	Firmicutes	Clostridia	Clostridiales	Lachnospiraceae	Blautia		0	0	0	0	0	0	0	0	0.00	0
denovo769	Bacteria	Firmicutes	Erysipelotrichi	Erysipelotrichales	Erysipelotrichaceae	Catenibacterium		0	0	1	0	9	1	2	3	2.00	5
denovo770	Bacteria	Firmicutes	Clostridia	Clostridiales	Lachnospiraceae	Dorea		0	0	0	0	0	0	0	0	0.00	0
denovo771	Bacteria	Firmicutes	Bacilli	Lactobacillales	Lactobacillaceae	Lactobacillus	reuteri	0	0	0	0	0	0	0	0	0.00	0
denovo772	Bacteria	Firmicutes	Clostridia	Clostridiales	Lachnospiraceae	Dorea		0	0	0	0	0	0	0	0	0.00	0
denovo773	Bacteria	Proteobacteria	Gammaproteobacteria	Aeromonadales	Succinivibrionaceae	Succinivibrio		0	0	0	0	0	0	0	0	0.00	0
denovo774	Bacteria	Bacteroidetes	Bacteroidia	Bacteroidales	Bacteroidaceae	Bacteroides		0	0	0	1	0	0	0	0	0.13	1
denovo775	Bacteria	Firmicutes	Clostridia	Clostridiales	Veillonellaceae	Dialister		1	0	0	0	0	0	0	0	0.13	1
denovo776	Bacteria	Bacteroidetes	Bacteroidia	Bacteroidales	Prevotellaceae	Prevotella	copri	0	0	0	0	1	0	0	0	0.13	1
denovo777	Bacteria	Firmicutes	Clostridia	Clostridiales	Lachnospiraceae	Coprococcus		0	0	0	4	1	2	0	0	0.88	3
denovo778	Bacteria	Firmicutes	Clostridia	Clostridiales	Lachnospiraceae			0	0	0	0	0	0	0	0	0.00	0
denovo779	Bacteria	Firmicutes	Clostridia	Clostridiales	Lachnospiraceae	Blautia		0	0	0	0	0	0	0	0	0.00	0
denovo780	Bacteria	Firmicutes	Clostridia	Clostridiales	Clostridiaceae	Clostridium	butyricum	0	0	0	0	0	0	0	0	0.00	0
denovo781	Bacteria	Firmicutes	Bacilli	Lactobacillales	Lactobacillaceae	Lactobacillus		0	0	0	0	0	0	0	0	0.00	0
denovo782	Bacteria	Bacteroidetes	Bacteroidia	Bacteroidales	Bacteroidaceae	Bacteroides		0	0	0	1	0	0	0	0	0.13	1
denovo783	Bacteria	Bacteroidetes	Bacteroidia	Bacteroidales	Prevotellaceae	Prevotella	copri	0	0	0	0	0	0	0	1	0.13	1
denovo784	Bacteria	Firmicutes	Clostridia	Clostridiales	Ruminococcaceae			0	0	0	0	0	0	0	0	0.00	0
denovo785	Bacteria	Firmicutes	Clostridia	Clostridiales				0	0	0	0	0	1	0	0	0.13	1
denovo786	Bacteria	Firmicutes	Erysipelotrichi	Erysipelotrichales	Erysipelotrichaceae	Bulleidia	p-1630-c5	0	0	0	0	0	0	0	1	0.13	1
denovo787	Bacteria	Firmicutes	Clostridia	Clostridiales	Ruminococcaceae	Oscillospira		0	0	0	0	0	0	1	0	0.13	1
denovo788	Bacteria	Bacteroidetes	Bacteroidia	Bacteroidales	Prevotellaceae	Prevotella	copri	0	0	0	0	0	1	0	0	0.13	1
denovo789	Bacteria	Firmicutes	Clostridia	Clostridiales				0	0	0	0	0	4	0	0	0.50	1
denovo790	Bacteria	Firmicutes	Clostridia	Clostridiales	Lachnospiraceae			0	0	0	0	0	0	0	0	0.00	0
denovo791	Bacteria	Firmicutes	Clostridia	Clostridiales	Lachnospiraceae			0	0	0	0	1	0	0	0	0.13	1
denovo792	Bacteria	Firmicutes	Clostridia	Clostridiales				0	0	0	0	1	0	0	0	0.13	1
denovo793	Bacteria	Firmicutes	Bacilli	Lactobacillales	Lactobacillaceae	Lactobacillus		0	0	0	0	0	0	0	0	0.00	0
denovo794	Bacteria	Bacteroidetes	Bacteroidia	Bacteroidales	Bacteroidaceae	Bacteroides	fragilis	0	0	0	0	0	0	1	0	0.13	1
denovo795	Bacteria	Firmicutes	Clostridia	Clostridiales	Lachnospiraceae			0	0	0	0	1	0	0	0	0.13	1
denovo796	Bacteria	Firmicutes	Clostridia	Clostridiales	Clostridiaceae	Clostridium	perfringens	0	0	0	0	0	0	0	51	6.38	1
denovo797	Bacteria	Firmicutes	Clostridia	Clostridiales	Lachnospiraceae	Dorea		0	0	0	0	0	0	1	0	0.13	1
denovo798	Unassigned							0	0	0	0	0	0	0	0	0.00	0
denovo799	Bacteria	Firmicutes	Clostridia	Clostridiales	Lachnospiraceae	Blautia		0	0	0	1	0	0	0	0	0.13	1
denovo800	Bacteria	Firmicutes	Clostridia	Clostridiales	Lachnospiraceae			0	0	0	0	0	1	0	0	0.13	1
denovo801	Bacteria	Firmicutes	Clostridia	Clostridiales	Clostridiaceae			0	0	0	0	0	0	0	0	0.00	0
denovo802	Bacteria	Firmicutes	Clostridia	Clostridiales	Lachnospiraceae	Blautia	producta	0	0	0	4	0	0	0	0	0.50	1
denovo803	Bacteria	Firmicutes	Clostridia	Clostridiales	Lachnospiraceae			0	0	0	0	0	0	1	0	0.13	1
denovo804	Bacteria	Firmicutes	Bacilli	Lactobacillales	Lactobacillaceae	Lactobacillus		0	0	0	0	0	0	0	0	0.00	0
denovo805	Bacteria	Bacteroidetes	Bacteroidia	Bacteroidales	Prevotellaceae	Prevotella	copri	0	0	0	0	0	1	0	0	0.13	1
denovo806	Bacteria	Bacteroidetes	Bacteroidia	Bacteroidales	Bacteroidaceae	Bacteroides		0	0	0	0	0	0	0	0	0.00	0
denovo807	Bacteria	Firmicutes	Clostridia	Clostridiales	Lachnospiraceae			0	0	0	1	0	0	0	0	0.13	1
denovo808	Bacteria	Firmicutes	Clostridia	Clostridiales	Lachnospiraceae			0	0	0	1	0	0	0	0	0.13	1
denovo809	Bacteria	Bacteroidetes	Bacteroidia	Bacteroidales	Prevotellaceae	Prevotella	copri	0	0	0	0	0	1	0	0	0.13	1
denovo810	Bacteria	Bacteroidetes	Bacteroidia	Bacteroidales	Prevotellaceae	Prevotella	copri	0	0	0	0	0	1	0	0	0.13	1
denovo811	Bacteria	Firmicutes	Clostridia	Clostridiales	Lachnospiraceae	Blautia	producta	0	0	0	0	0	0	0	0	0.00	0
denovo812	Bacteria	Firmicutes	Clostridia	Clostridiales	Veillonellaceae	Dialister		0	1	0	0	0	0	0	0	0.13	1
denovo813	Bacteria	Firmicutes	Erysipelotrichi	Erysipelotrichales	Erysipelotrichaceae			0	0	0	0	0	0	0	0	0.00	0
denovo814	Bacteria	Firmicutes	Clostridia	Clostridiales	Ruminococcaceae			0	0	0	0	0	1	0	0	0.13	1
denovo815	Bacteria	Firmicutes	Clostridia	Clostridiales	Lachnospiraceae			0	0	0	0	0	1	0	0	0.13	1
denovo816	Bacteria	Firmicutes	Clostridia	Clostridiales	Clostridiaceae			0	0	0	0	0	0	0	0	0.00	0
denovo817	Bacteria	Firmicutes	Clostridia	Clostridiales	Lachnospiraceae	Dorea		0	0	0	0	0	0	0	0	0.00	0
denovo818	Bacteria	Bacteroidetes	Bacteroidia	Bacteroidales	Prevotellaceae	Prevotella	copri	1	0	0	0	0	0	0	0	0.13	1
denovo819	Bacteria	Firmicutes	Clostridia	Clostridiales	Lachnospiraceae			0	0	0	0	0	0	0	0	0.00	0
denovo820	Bacteria	Firmicutes	Clostridia	Clostridiales	Veillonellaceae	Dialister		0	1	0	0	0	0	0	0	0.13	1
denovo821	Bacteria	Bacteroidetes	Bacteroidia	Bacteroidales	[Paraprevotellaceae]	[Prevotella]		0	0	0	0	0	0	0	0	0.00	0
denovo822	Bacteria	Firmicutes	Clostridia	Clostridiales	Lachnospiraceae			0	0	0	0	0	0	0	0	0.00	0
denovo823	Bacteria	Firmicutes	Bacilli	Lactobacillales	Lactobacillaceae	Lactobacillus		0	0	0	0	0	0	0	0	0.00	0
denovo824	Bacteria	Firmicutes	Clostridia	Clostridiales	Veillonellaceae	Dialister		1	0	0	0	0	0	0	0	0.13	1
denovo825	Bacteria	Firmicutes	Clostridia	Clostridiales	Clostridiaceae	Clostridium		0	0	0	0	0	0	0	0	0.00	0
denovo826	Bacteria	Firmicutes	Clostridia	Clostridiales	Clostridiaceae			0	0	0	0	0	0	0	0	0.00	0
denovo827	Bacteria	Bacteroidetes	Bacteroidia	Bacteroidales	Prevotellaceae	Prevotella	copri	0	0	1	0	0	0	0	0	0.13	1
denovo828	Bacteria	Bacteroidetes	Bacteroidia	Bacteroidales	Bacteroidaceae	Bacteroides		0	0	1	0	0	1	0	0	0.25	2
denovo829	Bacteria	Firmicutes	Clostridia	Clostridiales	Lachnospiraceae			0	0	0	5	1	0	0	0	0.75	2
denovo830	Bacteria	Firmicutes	Erysipelotrichi	Erysipelotrichales	Erysipelotrichaceae	Bulleidia		0	0	1	0	0	0	3	0	0.50	2
denovo831	Bacteria	Firmicutes	Erysipelotrichi	Erysipelotrichales	Erysipelotrichaceae			0	0	0	0	0	0	0	0	0.00	0
denovo832	Bacteria	Bacteroidetes	Bacteroidia	Bacteroidales	Prevotellaceae	Prevotella	copri	0	0	1	0	0	0	0	0	0.13	1
denovo833	Unassigned							0	0	0	0	0	0	0	0	0.00	0
denovo834	Bacteria	Firmicutes	Clostridia	Clostridiales	Lachnospiraceae			0	0	0	0	0	0	0	0	0.00	0
denovo835	Bacteria	Firmicutes	Bacilli	Lactobacillales	Streptococcaceae	Streptococcus		0	0	0	0	0	0	0	0	0.00	0
denovo836	Bacteria	Bacteroidetes	Bacteroidia	Bacteroidales	Prevotellaceae	Prevotella	copri	0	0	0	0	0	0	1	0	0.13	1
denovo837	Bacteria	Firmicutes	Clostridia	Clostridiales				1	5	0	10	2	15	14	0	5.88	6
denovo838	Bacteria	Proteobacteria	Gammaproteobacteria	Enterobacteriales	Enterobacteriaceae			0	0	0	0	0	0	0	0	0.00	0
denovo839	Bacteria	Firmicutes	Clostridia	Clostridiales	Lachnospiraceae	Blautia		0	1	0	0	0	0	0	0	0.13	1
denovo840	Bacteria	Bacteroidetes	Bacteroidia	Bacteroidales	Prevotellaceae	Prevotella	copri	0	1	0	0	0	0	0	0	0.13	1
denovo841	Bacteria	Bacteroidetes	Bacteroidia	Bacteroidales	Prevotellaceae	Prevotella	copri	1	0	0	0	0	0	0	0	0.13	1
denovo842	Bacteria	Bacteroidetes	Bacteroidia	Bacteroidales	Prevotellaceae	Prevotella	copri	2	0	0	0	0	1	0	0	0.38	2
denovo843	Bacteria	Firmicutes	Clostridia	Clostridiales	Veillonellaceae	Megasphaera		0	1	0	0	0	0	0	0	0.13	1
denovo844	Bacteria	Firmicutes	Clostridia	Clostridiales	Lachnospiraceae	[Ruminococcus]		0	0	0	0	0	1	0	0	0.13	1
denovo845	Bacteria	Firmicutes	Erysipelotrichi	Erysipelotrichales	Erysipelotrichaceae	[Eubacterium]	biforme	0	0	0	0	0	0	0	0	0.00	0
denovo846	Bacteria	Firmicutes	Clostridia	Clostridiales	Ruminococcaceae	Faecalibacterium	prausnitzii	0	0	0	0	2	0	0	0	0.25	1
denovo847	Bacteria	Firmicutes	Clostridia	Clostridiales	Veillonellaceae	Megasphaera		0	1	0	0	0	0	0	0	0.13	1
denovo848	Bacteria	Firmicutes	Clostridia	Clostridiales	Lachnospiraceae	Blautia		0	0	0	0	0	0	0	0	0.00	0
denovo849	Bacteria	Bacteroidetes	Bacteroidia	Bacteroidales	Bacteroidaceae	Bacteroides		0	0	0	0	1	0	0	0	0.13	1
denovo850	Bacteria	Bacteroidetes	Bacteroidia	Bacteroidales	[Paraprevotellaceae]	[Prevotella]		0	0	0	0	0	0	0	0	0.00	0
denovo851	Bacteria	Firmicutes	Bacilli	Lactobacillales	Lactobacillaceae	Lactobacillus	reuteri	0	0	0	0	0	0	0	0	0.00	0
denovo852	Bacteria	Firmicutes	Clostridia	Clostridiales	Clostridiaceae	Clostridium		0	0	0	0	0	0	0	0	0.00	0
denovo853	Bacteria	Fusobacteria	Fusobacteriia	Fusobacteriales	Fusobacteriaceae	Fusobacterium		0	0	0	0	0	0	0	0	0.00	0
denovo854	Bacteria	Firmicutes	Clostridia	Clostridiales	Lachnospiraceae			0	0	0	2	2	2	0	0	0.75	3
denovo855	Unassigned							0	1	0	0	0	0	0	0	0.13	1
denovo856	Bacteria	Proteobacteria	Gammaproteobacteria	Aeromonadales	Succinivibrionaceae	Anaerobiospirillum		0	0	0	0	0	1	0	0	0.13	1
denovo857	Bacteria	Firmicutes	Clostridia	Clostridiales	Lachnospiraceae			0	0	0	0	0	0	0	0	0.00	0
denovo858	Bacteria	Firmicutes	Clostridia	Clostridiales	Lachnospiraceae			0	0	0	0	0	0	0	0	0.00	0
denovo859	Bacteria	Planctomycetes	Planctomycetia	Pirellulales	Pirellulaceae	A17		0	0	0	0	0	0	0	0	0.00	0
denovo860	Bacteria	Firmicutes	Clostridia	Clostridiales	Ruminococcaceae			0	1	0	0	0	0	0	0	0.13	1
denovo861	Bacteria	Bacteroidetes	Bacteroidia	Bacteroidales	Prevotellaceae	Prevotella	copri	0	0	0	0	0	1	0	0	0.13	1
denovo862	Bacteria	Bacteroidetes	Bacteroidia	Bacteroidales	Prevotellaceae	Prevotella	copri	2	1	3	0	3	3	2	4	2.25	7
denovo863	Bacteria	Firmicutes	Clostridia	Clostridiales	Lachnospiraceae			0	0	0	1	0	0	0	0	0.13	1
denovo864	Bacteria	Firmicutes	Clostridia	Clostridiales	Lachnospiraceae	Blautia	producta	0	0	0	1	0	0	0	0	0.13	1
denovo865	Bacteria	Firmicutes	Bacilli	Lactobacillales	Streptococcaceae	Streptococcus		0	0	0	0	0	0	0	0	0.00	0
denovo866	Bacteria	Bacteroidetes	Bacteroidia	Bacteroidales	Prevotellaceae	Prevotella	copri	0	0	1	0	0	0	0	0	0.13	1
denovo867	Bacteria	Bacteroidetes	Bacteroidia	Bacteroidales	Bacteroidaceae	Bacteroides		0	0	0	0	0	0	2	0	0.25	1
denovo868	Bacteria	Firmicutes	Bacilli	Lactobacillales	Lactobacillaceae	Lactobacillus		0	0	0	0	0	0	0	0	0.00	0
denovo869	Bacteria	Bacteroidetes	Bacteroidia	Bacteroidales	Prevotellaceae	Prevotella	copri	0	0	3	0	0	0	0	0	0.38	1
denovo870	Bacteria	Firmicutes	Clostridia	Clostridiales	Lachnospiraceae	Blautia		0	0	0	0	0	0	0	1	0.13	1
denovo871	Bacteria	Bacteroidetes	Bacteroidia	Bacteroidales	Bacteroidaceae	Bacteroides		0	0	0	0	1	0	1	0	0.25	2
denovo872	Bacteria	Actinobacteria	Acidimicrobiia	Acidimicrobiales	C111			0	0	0	0	0	0	0	0	0.00	0
denovo873	Unassigned							0	1	0	0	0	0	0	0	0.13	1
denovo874	Bacteria	Firmicutes	Clostridia	Clostridiales	Lachnospiraceae	Blautia	producta	0	0	0	0	0	0	0	0	0.00	0
denovo875	Bacteria	Firmicutes	Clostridia	Clostridiales	[Mogibacteriaceae]			0	0	0	0	0	0	0	0	0.00	0
denovo876	Bacteria	Firmicutes	Clostridia	Clostridiales	Clostridiaceae	Clostridium	perfringens	0	1	0	2	0	0	0	668	83.88	3
denovo877	Bacteria	Firmicutes	Clostridia	Clostridiales	Ruminococcaceae	Ruminococcus		0	1	1	1	0	0	7	0	1.25	4
denovo878	Bacteria	Firmicutes	Clostridia	Clostridiales	Ruminococcaceae			0	0	0	0	0	0	0	0	0.00	0
denovo879	Bacteria	Firmicutes	Clostridia	Clostridiales	Lachnospiraceae	Blautia	producta	0	0	0	0	0	1	0	0	0.13	1
denovo880	Bacteria	Firmicutes	Clostridia	Clostridiales	Lachnospiraceae	Blautia		0	0	0	0	1	0	0	0	0.13	1
denovo881	Bacteria	Bacteroidetes	Bacteroidia	Bacteroidales	Bacteroidaceae	Bacteroides		0	1	0	0	0	0	0	0	0.13	1
denovo882	Bacteria	Firmicutes	Clostridia	Clostridiales	Lachnospiraceae	Clostridium		0	0	0	1	0	0	0	0	0.13	1
denovo883	Bacteria	Firmicutes	Clostridia	Clostridiales	Lachnospiraceae	Blautia		0	0	0	0	0	0	0	0	0.00	0
denovo884	Bacteria	Firmicutes	Clostridia	Clostridiales				0	0	0	0	0	1	0	1	0.25	2
denovo885	Bacteria	Proteobacteria	Betaproteobacteria	Burkholderiales	Alcaligenaceae	Sutterella		0	0	0	0	0	0	0	0	0.00	0
denovo886	Bacteria	Planctomycetes	Planctomycetia	Gemmatales	Gemmataceae			0	0	0	0	0	0	0	0	0.00	0
denovo887	Unassigned							0	0	0	0	0	0	0	1	0.13	1
denovo888	Bacteria	Firmicutes	Clostridia	Clostridiales	Lachnospiraceae	[Ruminococcus]	gnavus	0	0	0	0	0	0	0	0	0.00	0
denovo889	Bacteria	Bacteroidetes	Bacteroidia	Bacteroidales	Prevotellaceae	Prevotella	copri	0	0	1	0	0	0	0	0	0.13	1
denovo890	Bacteria	Firmicutes	Clostridia	Clostridiales	Lachnospiraceae			0	0	0	0	0	3	1	0	0.50	2
denovo891	Unassigned							0	1	0	0	0	0	0	0	0.13	1
denovo892	Bacteria	Bacteroidetes	Bacteroidia	Bacteroidales	Prevotellaceae	Prevotella	copri	1	1	5	0	2	2	1	4	2.00	7
denovo893	Bacteria	Firmicutes	Clostridia	Clostridiales	Lachnospiraceae			0	0	0	0	0	0	0	0	0.00	0
denovo894	Bacteria	Firmicutes	Clostridia	Clostridiales	Ruminococcaceae			0	0	0	0	0	0	0	1	0.13	1
denovo895	Bacteria	Firmicutes	Clostridia	Clostridiales				0	0	0	1	1	0	0	0	0.25	2
denovo896	Bacteria	Bacteroidetes	Bacteroidia	Bacteroidales	[Barnesiellaceae]			0	0	1	9	0	6	0	0	2.00	3
denovo897	Bacteria	Bacteroidetes	Bacteroidia	Bacteroidales	Prevotellaceae	Prevotella	copri	0	0	0	0	1	0	1	0	0.25	2
denovo898	Bacteria	Firmicutes	Clostridia	Clostridiales	Clostridiaceae			0	0	0	1	0	0	0	0	0.13	1
denovo899	Bacteria	Bacteroidetes	Bacteroidia	Bacteroidales	Porphyromonadaceae	Parabacteroides		0	1	0	3	0	0	0	0	0.50	2
denovo900	Bacteria	Firmicutes	Clostridia	Clostridiales	Lachnospiraceae	Blautia	producta	0	2	1	1	1	1	0	0	0.75	5
denovo901	Bacteria	Firmicutes	Clostridia	Clostridiales	Lachnospiraceae	Blautia		0	0	0	0	0	0	0	0	0.00	0
denovo902	Bacteria	Bacteroidetes	Bacteroidia	Bacteroidales	Prevotellaceae	Prevotella	copri	0	0	0	0	0	1	0	0	0.13	1
denovo903	Bacteria	Firmicutes	Clostridia	Clostridiales				0	0	0	0	0	0	0	0	0.00	0
denovo904	Unassigned							0	1	0	0	0	0	0	0	0.13	1
denovo905	Bacteria	Firmicutes	Clostridia	Clostridiales	Ruminococcaceae			0	0	0	0	0	2	0	0	0.25	1
denovo906	Bacteria	Bacteroidetes	Bacteroidia	Bacteroidales	Prevotellaceae	Prevotella	copri	0	0	1	0	0	0	0	0	0.13	1
denovo907	Bacteria	Firmicutes	Bacilli	Lactobacillales	Lactobacillaceae	Lactobacillus	reuteri	0	0	0	0	0	1	0	0	0.13	1
denovo908	Bacteria	Firmicutes	Clostridia	Clostridiales	Lachnospiraceae			0	0	0	0	0	0	0	0	0.00	0
denovo909	Bacteria	Firmicutes	Clostridia	Clostridiales				0	0	0	0	0	0	0	0	0.00	0
denovo910	Bacteria	Firmicutes	Clostridia	Clostridiales	Lachnospiraceae	Blautia	producta	0	0	0	0	0	0	0	0	0.00	0
denovo911	Bacteria	Firmicutes	Clostridia	Clostridiales	Veillonellaceae	Acidaminococcus		0	1	0	0	0	0	0	0	0.13	1
denovo912	Bacteria	Bacteroidetes	Bacteroidia	Bacteroidales	Bacteroidaceae	Bacteroides		0	0	0	1	0	0	0	0	0.13	1
denovo913	Bacteria	Firmicutes	Clostridia	Clostridiales	Ruminococcaceae	Oscillospira		0	0	0	0	0	0	1	0	0.13	1
denovo914	Bacteria	Firmicutes	Clostridia	Clostridiales				0	0	0	0	0	0	0	0	0.00	0
denovo915	Unassigned							0	0	0	0	0	1	0	0	0.13	1
denovo916	Bacteria	Firmicutes	Clostridia	Clostridiales	Clostridiaceae	Clostridium		0	0	0	0	0	0	0	0	0.00	0
denovo917	Unassigned							0	0	0	0	0	0	0	0	0.00	0
denovo918	Bacteria	Firmicutes	Bacilli	Lactobacillales	Lactobacillaceae	Lactobacillus		0	0	0	0	0	0	0	0	0.00	0
denovo919	Bacteria	Firmicutes	Clostridia	Clostridiales	Veillonellaceae	Acidaminococcus		0	0	0	0	0	0	0	1	0.13	1
denovo920	Bacteria	Firmicutes	Clostridia	Clostridiales	Veillonellaceae	Megasphaera		1	0	0	0	0	0	0	0	0.13	1
denovo921	Bacteria	Firmicutes	Erysipelotrichi	Erysipelotrichales	Erysipelotrichaceae	Bulleidia	p-1630-c5	0	0	0	0	0	0	0	1	0.13	1
denovo922	Bacteria	Firmicutes	Clostridia	Clostridiales	Ruminococcaceae			0	0	0	0	0	0	1	0	0.13	1
denovo923	Bacteria	Bacteroidetes	Bacteroidia	Bacteroidales	Prevotellaceae	Prevotella	copri	0	0	0	0	0	0	0	0	0.00	0
denovo924	Bacteria	Bacteroidetes	Bacteroidia	Bacteroidales	Prevotellaceae	Prevotella	copri	0	0	0	0	0	0	1	0	0.13	1
denovo925	Bacteria	Firmicutes	Clostridia	Clostridiales	Ruminococcaceae			0	1	0	0	0	0	0	0	0.13	1
denovo926	Bacteria	Firmicutes	Clostridia	Clostridiales	Lachnospiraceae	Blautia		0	0	0	0	0	0	0	0	0.00	0
denovo927	Bacteria	Firmicutes	Clostridia	Clostridiales				0	0	0	0	0	0	0	0	0.00	0
denovo928	Bacteria	Firmicutes	Clostridia	Clostridiales	Lachnospiraceae			0	0	0	0	0	0	0	1	0.13	1
denovo929	Bacteria	Bacteroidetes	Bacteroidia	Bacteroidales	Prevotellaceae	Prevotella	copri	0	0	0	0	0	0	1	0	0.13	1
denovo930	Bacteria	Firmicutes	Clostridia	Clostridiales	Lachnospiraceae			0	0	0	0	0	0	0	0	0.00	0
denovo931	Bacteria	Firmicutes	Clostridia	Clostridiales	Lachnospiraceae			0	0	0	0	0	1	0	0	0.13	1
denovo932	Bacteria	Bacteroidetes	Bacteroidia	Bacteroidales	Prevotellaceae	Prevotella	copri	0	0	0	0	0	0	0	1	0.13	1
denovo933	Unassigned							0	0	1	0	0	0	0	0	0.13	1
denovo934	Bacteria	Firmicutes	Clostridia	Clostridiales				0	0	0	0	1	0	0	0	0.13	1
denovo935	Bacteria	Bacteroidetes	Bacteroidia	Bacteroidales	Prevotellaceae	Prevotella	copri	8	2	4	0	7	9	4	12	5.75	7
denovo936	Bacteria	Bacteroidetes	Bacteroidia	Bacteroidales	Prevotellaceae	Prevotella	copri	0	0	1	0	0	0	0	0	0.13	1
denovo937	Bacteria	Firmicutes	Erysipelotrichi	Erysipelotrichales	Erysipelotrichaceae			0	0	0	0	0	0	0	0	0.00	0
denovo938	Bacteria	Firmicutes	Clostridia	Clostridiales	Clostridiaceae	Clostridium		0	0	0	0	0	0	0	1	0.13	1
denovo939	Bacteria	Actinobacteria	Actinobacteria	Actinomycetales	Microbacteriaceae	Microbacterium		0	0	0	0	0	0	0	0	0.00	0
denovo940	Bacteria	Firmicutes	Clostridia	Clostridiales	Clostridiaceae	Clostridium		0	0	0	0	0	0	0	1	0.13	1
denovo941	Bacteria	Firmicutes	Clostridia	Clostridiales	Veillonellaceae	Acidaminococcus		0	0	0	0	0	0	0	0	0.00	0
denovo942	Bacteria	Firmicutes	Erysipelotrichi	Erysipelotrichales	Erysipelotrichaceae			0	0	0	0	0	0	0	0	0.00	0
denovo943	Bacteria	Firmicutes	Clostridia	Clostridiales	Lachnospiraceae			0	0	0	2	0	0	0	0	0.25	1
denovo944	Bacteria	TM7	TM7-1					0	0	0	0	0	0	0	0	0.00	0
denovo945	Bacteria	Firmicutes	Clostridia	Clostridiales	Ruminococcaceae	Ruminococcus		1	10	1	15	5	1	5	2	5.00	8
denovo946	Bacteria	Actinobacteria	Coriobacteriia	Coriobacteriales	Coriobacteriaceae	Slackia		0	0	0	0	0	0	0	0	0.00	0
denovo947	Bacteria	Bacteroidetes	Bacteroidia	Bacteroidales	Prevotellaceae	Prevotella	copri	1	0	1	0	0	0	0	1	0.38	3
denovo948	Bacteria	Bacteroidetes	Bacteroidia	Bacteroidales	Prevotellaceae	Prevotella	copri	1	0	0	0	0	0	0	0	0.13	1
denovo949	Bacteria	Firmicutes	Clostridia	Clostridiales	Lachnospiraceae			0	1	0	7	3	0	0	0	1.38	3
denovo950	Bacteria	Firmicutes	Clostridia	Clostridiales	Clostridiaceae			0	0	0	0	0	0	0	0	0.00	0
denovo951	Bacteria	Firmicutes	Clostridia	Clostridiales	Ruminococcaceae			0	0	0	0	0	0	1	0	0.13	1
denovo952	Bacteria	Firmicutes	Clostridia	Clostridiales	Lachnospiraceae	Butyrivibrio		3	0	13	0	0	8	0	3	3.38	4
denovo953	Bacteria	Firmicutes	Erysipelotrichi	Erysipelotrichales	Erysipelotrichaceae	Bulleidia	p-1630-c5	1	0	0	0	0	0	0	0	0.13	1
denovo954	Bacteria	Chloroflexi	Ktedonobacteria	JG30-KF-AS9				0	0	0	0	0	0	0	0	0.00	0
denovo955	Bacteria	Bacteroidetes	Bacteroidia	Bacteroidales	Prevotellaceae	Prevotella	copri	2	0	0	0	0	0	0	0	0.25	1
denovo956	Bacteria	Bacteroidetes	Bacteroidia	Bacteroidales	Prevotellaceae	Prevotella	copri	0	0	0	0	1	0	0	0	0.13	1
denovo957	Bacteria	Firmicutes	Clostridia	Clostridiales	Lachnospiraceae	Blautia	producta	0	0	0	0	0	0	0	0	0.00	0
denovo958	Bacteria	Bacteroidetes	Bacteroidia	Bacteroidales	[Paraprevotellaceae]	[Prevotella]		0	0	0	0	0	0	0	0	0.00	0
denovo959	Bacteria	Firmicutes	Clostridia	Clostridiales	Clostridiaceae			0	0	0	0	0	0	0	0	0.00	0
denovo960	Bacteria	Bacteroidetes	Bacteroidia	Bacteroidales	Prevotellaceae	Prevotella	copri	1	0	2	0	2	1	0	2	1.00	5
denovo961	Bacteria	Bacteroidetes	Bacteroidia	Bacteroidales	Bacteroidaceae	Bacteroides		0	0	0	0	0	0	1	0	0.13	1
denovo962	Bacteria	Firmicutes	Clostridia	Clostridiales	Lachnospiraceae			0	3	0	0	1	0	0	0	0.50	2
denovo963	Bacteria	Firmicutes	Clostridia	Clostridiales	Lachnospiraceae			0	0	0	0	1	0	0	0	0.13	1
denovo964	Bacteria	Bacteroidetes	Bacteroidia	Bacteroidales	Prevotellaceae	Prevotella	copri	0	0	1	0	0	0	0	0	0.13	1
denovo965	Bacteria	Bacteroidetes	Bacteroidia	Bacteroidales	Bacteroidaceae	Bacteroides		0	0	0	7	0	0	0	0	0.88	1
denovo966	Bacteria	Firmicutes	Clostridia	Clostridiales	Lachnospiraceae	[Ruminococcus]	gnavus	0	0	0	1	0	0	0	0	0.13	1
denovo967	Bacteria	Firmicutes	Clostridia	Clostridiales	Lachnospiraceae	Roseburia		0	0	0	0	0	0	1	0	0.13	1
denovo968	Bacteria	Bacteroidetes	Bacteroidia	Bacteroidales	Bacteroidaceae	Bacteroides	fragilis	0	0	0	5	1	0	2946	0	369.00	3
denovo969	Bacteria	Firmicutes	Clostridia	Clostridiales	Veillonellaceae	Megasphaera		0	0	0	0	0	0	1	0	0.13	1
denovo970	Bacteria	Bacteroidetes	Bacteroidia	Bacteroidales	Prevotellaceae	Prevotella	copri	0	0	0	0	0	0	0	1	0.13	1
denovo971	Bacteria	Firmicutes	Clostridia	Clostridiales	Lachnospiraceae	[Ruminococcus]	gnavus	0	0	0	0	0	0	0	0	0.00	0
denovo972	Bacteria	Firmicutes	Clostridia	Clostridiales	Clostridiaceae			0	0	0	0	0	0	0	0	0.00	0
denovo973	Bacteria	Firmicutes	Erysipelotrichi	Erysipelotrichales	Erysipelotrichaceae	[Eubacterium]	biforme	0	0	0	0	0	0	0	0	0.00	0
denovo974	Bacteria	Firmicutes	Clostridia	Clostridiales	Lachnospiraceae			0	0	0	0	0	1	0	0	0.13	1
denovo975	Bacteria	Firmicutes	Clostridia	Clostridiales	Lachnospiraceae			0	0	0	0	0	0	0	0	0.00	0
denovo976	Bacteria	Firmicutes	Clostridia	Clostridiales				0	0	0	1	1	0	0	0	0.25	2
denovo977	Bacteria	Firmicutes	Clostridia	Clostridiales	Clostridiaceae	Clostridium		0	0	0	0	0	0	0	0	0.00	0
denovo978	Unassigned							0	0	0	0	0	0	0	1	0.13	1
denovo979	Bacteria	Firmicutes	Clostridia	Clostridiales	Veillonellaceae	Phascolarctobacterium		0	0	0	0	0	0	0	0	0.00	0
denovo980	Bacteria	Firmicutes	Erysipelotrichi	Erysipelotrichales	Erysipelotrichaceae	Bulleidia		0	0	0	0	1	0	0	0	0.13	1
denovo981	Bacteria	Firmicutes	Erysipelotrichi	Erysipelotrichales	Erysipelotrichaceae	[Eubacterium]	biforme	0	0	0	0	0	0	0	0	0.00	0
denovo982	Bacteria	Firmicutes	Clostridia	Clostridiales	Lachnospiraceae			0	0	0	1	0	0	0	0	0.13	1
denovo983	Bacteria	Bacteroidetes	Bacteroidia	Bacteroidales	Rikenellaceae			0	0	0	0	0	0	3	0	0.38	1
denovo984	Bacteria	Firmicutes	Clostridia	Clostridiales	Lachnospiraceae	Blautia	producta	0	0	0	0	0	0	0	0	0.00	0
denovo985	Bacteria	Firmicutes	Clostridia	Clostridiales	Lachnospiraceae			0	0	0	0	0	0	0	0	0.00	0
denovo986	Bacteria	Proteobacteria	Gammaproteobacteria	Aeromonadales	Succinivibrionaceae	Anaerobiospirillum		0	0	0	0	0	0	0	1	0.13	1
denovo987	Bacteria	Bacteroidetes	Flavobacteriia	Flavobacteriales	Flavobacteriaceae	Flavobacterium		0	0	0	0	0	0	0	0	0.00	0
denovo988	Bacteria	Firmicutes	Clostridia	Clostridiales	Lachnospiraceae			0	0	0	0	0	1	0	0	0.13	1
denovo989	Bacteria	Firmicutes	Erysipelotrichi	Erysipelotrichales	Erysipelotrichaceae			0	0	0	0	0	0	0	0	0.00	0
denovo990	Bacteria	Firmicutes	Clostridia	Clostridiales	Lachnospiraceae	Dorea		0	0	0	2	1	4	2	0	1.13	4
denovo991	Bacteria	Firmicutes	Erysipelotrichi	Erysipelotrichales	Erysipelotrichaceae			0	0	0	0	0	0	0	0	0.00	0
denovo992	Bacteria	Bacteroidetes	Bacteroidia	Bacteroidales	Prevotellaceae	Prevotella	copri	0	0	0	0	0	0	0	0	0.00	0
denovo993	Bacteria	Firmicutes	Erysipelotrichi	Erysipelotrichales	Erysipelotrichaceae	Allobaculum		0	0	0	0	0	0	0	0	0.00	0
denovo994	Unassigned							0	1	0	0	0	0	0	0	0.13	1
denovo995	Unassigned							0	0	0	0	0	0	1	0	0.13	1
denovo996	Bacteria	Firmicutes	Clostridia	Clostridiales				0	0	0	0	0	0	0	0	0.00	0
denovo997	Bacteria	Firmicutes	Clostridia	Clostridiales				0	0	0	0	0	0	0	0	0.00	0
denovo998	Bacteria	Bacteroidetes	Bacteroidia	Bacteroidales	Prevotellaceae	Prevotella	copri	0	0	0	0	1	0	0	0	0.13	1
denovo999	Bacteria	Firmicutes	Clostridia	Clostridiales	Lachnospiraceae			0	0	0	0	0	0	0	0	0.00	0
denovo1000	Bacteria	Firmicutes	Clostridia	Clostridiales	Clostridiaceae			0	0	0	0	0	0	0	0	0.00	0
denovo1001	Bacteria	Firmicutes	Clostridia	Clostridiales	Lachnospiraceae			0	0	0	0	0	0	1	0	0.13	1
denovo1002	Bacteria	Firmicutes	Clostridia	Clostridiales	Clostridiaceae			0	0	0	0	1	0	0	0	0.13	1
denovo1003	Bacteria	Fusobacteria	Fusobacteriia	Fusobacteriales	Fusobacteriaceae	Fusobacterium		0	0	0	0	0	0	0	0	0.00	0
denovo1004	Bacteria	Bacteroidetes	Bacteroidia	Bacteroidales	Bacteroidaceae	Bacteroides		0	0	0	0	0	0	0	0	0.00	0
denovo1005	Bacteria	Firmicutes	Clostridia	Clostridiales	Lachnospiraceae	Coprococcus		0	0	1	0	1	0	0	0	0.25	2
denovo1006	Bacteria	Firmicutes	Clostridia	Clostridiales	Clostridiaceae			0	0	0	0	0	0	0	0	0.00	0
denovo1007	Bacteria	Proteobacteria	Gammaproteobacteria	Aeromonadales	Succinivibrionaceae	Anaerobiospirillum		0	0	0	0	0	0	0	0	0.00	0
denovo1008	Bacteria	Bacteroidetes	Bacteroidia	Bacteroidales	Bacteroidaceae	Bacteroides		0	0	0	0	0	0	0	0	0.00	0
denovo1009	Bacteria	Proteobacteria	Gammaproteobacteria	Aeromonadales	Succinivibrionaceae	Succinivibrio		0	0	1	0	0	0	0	0	0.13	1
denovo1010	Bacteria	Firmicutes	Clostridia	Clostridiales	Lachnospiraceae			0	0	0	0	0	1	0	0	0.13	1
denovo1011	Bacteria	Bacteroidetes	Bacteroidia	Bacteroidales	Bacteroidaceae	Bacteroides	plebeius	0	0	0	1	0	0	0	0	0.13	1
denovo1012	Bacteria	Firmicutes	Clostridia	Clostridiales	Lachnospiraceae			0	1	0	1	1	5	0	0	1.00	4
denovo1013	Bacteria	Firmicutes	Clostridia	Clostridiales	Ruminococcaceae			0	0	0	0	0	0	0	0	0.00	0
denovo1014	Bacteria	Bacteroidetes	Bacteroidia	Bacteroidales	Prevotellaceae	Prevotella	copri	0	1	1	0	2	1	2	7	1.75	6
denovo1015	Bacteria	Firmicutes	Bacilli	Lactobacillales	Lactobacillaceae	Lactobacillus		0	0	0	0	0	0	0	0	0.00	0
denovo1016	Bacteria	Bacteroidetes	Bacteroidia	Bacteroidales	Bacteroidaceae	Bacteroides		1	0	0	0	0	0	0	0	0.13	1
denovo1017	Unassigned							0	0	0	0	0	0	1	0	0.13	1
denovo1018	Bacteria	Firmicutes	Clostridia	Clostridiales	Lachnospiraceae	Roseburia		0	0	0	0	0	1	0	0	0.13	1
denovo1019	Bacteria	Firmicutes	Clostridia	Clostridiales	Lachnospiraceae			0	0	0	1	1	0	0	0	0.25	2
denovo1020	Bacteria	Firmicutes	Clostridia	Clostridiales	Lachnospiraceae			1	0	0	0	0	0	0	0	0.13	1
denovo1021	Bacteria	Firmicutes	Clostridia	Clostridiales	Ruminococcaceae			0	0	0	0	0	1	0	0	0.13	1
denovo1022	Bacteria	Firmicutes	Clostridia	Clostridiales	Lachnospiraceae	Coprococcus		13	0	6	0	67	122	24	0	29.00	5
denovo1023	Bacteria	Bacteroidetes	Bacteroidia	Bacteroidales	Prevotellaceae	Prevotella	copri	0	0	0	0	0	0	0	1	0.13	1
denovo1024	Unassigned							0	0	0	0	0	0	1	0	0.13	1
denovo1025	Bacteria	Bacteroidetes	Bacteroidia	Bacteroidales	Prevotellaceae	Prevotella	copri	0	0	0	0	0	0	0	0	0.00	0
denovo1026	Bacteria	Firmicutes	Clostridia	Clostridiales	Clostridiaceae			0	0	0	0	0	0	0	0	0.00	0
denovo1027	Bacteria	Proteobacteria	Gammaproteobacteria	Aeromonadales	Succinivibrionaceae	Succinivibrio		0	0	0	0	1	0	0	0	0.13	1
denovo1028	Bacteria	Firmicutes	Erysipelotrichi	Erysipelotrichales	Erysipelotrichaceae	Allobaculum		0	0	0	0	0	0	0	0	0.00	0
denovo1029	Bacteria	Firmicutes	Clostridia	Clostridiales	Lachnospiraceae	Dorea		0	0	0	0	0	0	0	0	0.00	0
denovo1030	Bacteria	Firmicutes	Clostridia	Clostridiales	Veillonellaceae	Dialister		0	0	0	0	0	0	0	1	0.13	1
denovo1031	Bacteria	Bacteroidetes	Bacteroidia	Bacteroidales	Bacteroidaceae	Bacteroides		0	0	0	1	0	0	0	0	0.13	1
denovo1032	Bacteria	Bacteroidetes	Bacteroidia	Bacteroidales	Bacteroidaceae	Bacteroides		0	0	0	0	0	1	0	0	0.13	1
denovo1033	Unassigned							0	0	0	0	0	0	1	0	0.13	1
denovo1034	Bacteria	Bacteroidetes	Bacteroidia	Bacteroidales	Bacteroidaceae	Bacteroides		0	0	0	0	0	1	0	0	0.13	1
denovo1035	Bacteria	Firmicutes	Clostridia	Clostridiales	Lachnospiraceae			0	0	0	0	0	0	1	0	0.13	1
denovo1036	Bacteria	Firmicutes	Erysipelotrichi	Erysipelotrichales	Erysipelotrichaceae			0	0	0	0	0	0	0	0	0.00	0
denovo1037	Bacteria	Bacteroidetes	Bacteroidia	Bacteroidales	Bacteroidaceae	Bacteroides	fragilis	0	0	0	0	0	0	1	0	0.13	1
denovo1038	Bacteria	Chloroflexi	Anaerolineae	SBR1031	A4b			0	0	0	0	0	0	0	0	0.00	0
denovo1039	Bacteria	Firmicutes	Clostridia	Clostridiales	Lachnospiraceae	Clostridium		0	0	0	1	0	0	0	0	0.13	1
denovo1040	Bacteria	Bacteroidetes	Bacteroidia	Bacteroidales	Bacteroidaceae	Bacteroides		0	0	0	0	0	1	0	0	0.13	1
denovo1041	Bacteria	Firmicutes	Clostridia	Clostridiales	Lachnospiraceae	Blautia		0	0	0	1	0	0	0	0	0.13	1
denovo1042	Bacteria	Firmicutes	Clostridia	Clostridiales	Lachnospiraceae	Blautia	producta	0	0	0	0	0	0	0	0	0.00	0
denovo1043	Bacteria	Bacteroidetes	Bacteroidia	Bacteroidales	[Paraprevotellaceae]	[Prevotella]		0	0	0	0	0	1	0	0	0.13	1
denovo1044	Bacteria	Firmicutes	Clostridia	Clostridiales				0	0	0	0	0	0	1	0	0.13	1
denovo1045	Bacteria	Bacteroidetes	Bacteroidia	Bacteroidales	Prevotellaceae	Prevotella	copri	0	0	0	0	1	0	0	0	0.13	1
denovo1046	Bacteria	Firmicutes	Clostridia	Clostridiales	Ruminococcaceae			0	0	0	0	0	0	0	0	0.00	0
denovo1047	Bacteria	Firmicutes	Erysipelotrichi	Erysipelotrichales	Erysipelotrichaceae	Bulleidia		1	0	0	0	0	0	0	0	0.13	1
denovo1048	Bacteria	Firmicutes	Clostridia	Clostridiales	Lachnospiraceae			0	0	0	0	0	0	0	0	0.00	0
denovo1049	Bacteria	Firmicutes	Clostridia	Clostridiales	Lachnospiraceae			0	0	0	0	0	0	0	0	0.00	0
denovo1050	Bacteria	Bacteroidetes	Bacteroidia	Bacteroidales	Prevotellaceae	Prevotella	copri	3	1	0	0	5	4	2	4	2.38	6
denovo1051	Bacteria	Firmicutes	Clostridia	Clostridiales	Lachnospiraceae	Blautia		0	0	0	0	0	0	0	0	0.00	0
denovo1052	Bacteria	Firmicutes	Clostridia	Clostridiales	Clostridiaceae	Clostridium		0	0	0	0	0	0	0	1	0.13	1
denovo1053	Bacteria	Firmicutes	Clostridia	Clostridiales				0	0	0	0	0	0	0	0	0.00	0
denovo1054	Bacteria	Firmicutes	Clostridia	Clostridiales	Veillonellaceae	Megasphaera		0	0	0	0	1	0	0	0	0.13	1
denovo1055	Bacteria	Firmicutes	Clostridia	Clostridiales	Lachnospiraceae	Epulopiscium		0	0	0	0	0	0	0	0	0.00	0
denovo1056	Bacteria	Firmicutes	Clostridia	Clostridiales	Lachnospiraceae	Dorea		0	0	0	0	0	0	0	0	0.00	0
denovo1057	Bacteria	Firmicutes	Clostridia	Clostridiales	Veillonellaceae	Megasphaera		0	1	0	0	0	0	0	0	0.13	1
denovo1058	Bacteria	Bacteroidetes	Bacteroidia	Bacteroidales	Prevotellaceae	Prevotella	copri	0	0	0	0	0	0	0	0	0.00	0
denovo1059	Bacteria	Firmicutes	Clostridia	Clostridiales				0	0	0	0	0	0	0	0	0.00	0
denovo1060	Bacteria	Firmicutes	Clostridia	Clostridiales				0	0	0	0	0	0	0	0	0.00	0
denovo1061	Bacteria	Firmicutes	Clostridia	Clostridiales	Lachnospiraceae			0	0	0	0	0	1	0	0	0.13	1
denovo1062	Bacteria	Firmicutes	Clostridia	Clostridiales	Lachnospiraceae			0	1	0	7	0	1	1	2	1.50	5
denovo1063	Bacteria	Bacteroidetes	Bacteroidia	Bacteroidales	Prevotellaceae	Prevotella	copri	4	1	3	0	1	3	1	3	2.00	7
denovo1064	Bacteria	Bacteroidetes	Bacteroidia	Bacteroidales	Prevotellaceae	Prevotella	copri	0	0	1	0	0	0	0	0	0.13	1
denovo1065	Bacteria	Firmicutes	Clostridia	Clostridiales	Lachnospiraceae	[Ruminococcus]		0	0	0	0	1	0	0	0	0.13	1
denovo1066	Bacteria	Bacteroidetes	Bacteroidia	Bacteroidales	Bacteroidaceae	Bacteroides		0	0	0	0	0	0	0	0	0.00	0
denovo1067	Bacteria	Bacteroidetes	Bacteroidia	Bacteroidales	Prevotellaceae	Prevotella	copri	0	0	0	0	0	1	0	0	0.13	1
denovo1068	Bacteria	Firmicutes	Clostridia	Clostridiales	Lachnospiraceae	[Ruminococcus]		0	1	0	0	0	0	0	0	0.13	1
denovo1069	Bacteria	Firmicutes	Clostridia	Clostridiales	Lachnospiraceae	Blautia	producta	0	0	0	0	0	0	0	0	0.00	0
denovo1070	Bacteria	Firmicutes	Clostridia	Clostridiales	Lachnospiraceae	Blautia		0	0	0	1	0	0	0	0	0.13	1
denovo1071	Bacteria	Bacteroidetes	Bacteroidia	Bacteroidales	Prevotellaceae	Prevotella	copri	0	0	0	0	1	0	0	0	0.13	1
denovo1072	Bacteria	Bacteroidetes	Bacteroidia	Bacteroidales	Porphyromonadaceae	Parabacteroides		0	1	0	0	0	0	0	0	0.13	1
denovo1073	Unassigned							0	0	0	0	0	0	0	1	0.13	1
denovo1074	Bacteria	Bacteroidetes	Bacteroidia	Bacteroidales	Prevotellaceae	Prevotella	copri	0	0	1	0	0	0	0	0	0.13	1
denovo1075	Bacteria	Firmicutes	Clostridia	Clostridiales	Clostridiaceae	Clostridium	hiranonis	0	0	0	0	0	0	0	0	0.00	0
denovo1076	Unassigned							0	0	0	0	1	0	0	0	0.13	1
denovo1077	Bacteria	Bacteroidetes	Bacteroidia	Bacteroidales	Prevotellaceae	Prevotella	copri	0	0	0	0	0	0	1	0	0.13	1
denovo1078	Bacteria	Fusobacteria	Fusobacteriia	Fusobacteriales	Fusobacteriaceae	Fusobacterium		0	0	0	0	0	0	0	0	0.00	0
denovo1079	Bacteria	Firmicutes	Clostridia	Clostridiales	Lachnospiraceae			0	2	0	15	0	0	2	0	2.38	3
denovo1080	Bacteria	Firmicutes	Clostridia	Clostridiales	Lachnospiraceae	[Ruminococcus]	gnavus	0	0	0	0	0	0	0	0	0.00	0
denovo1081	Bacteria	Firmicutes	Clostridia	Clostridiales	Clostridiaceae			0	0	0	0	0	0	0	0	0.00	0
denovo1082	Bacteria	Firmicutes	Clostridia	Clostridiales	Ruminococcaceae			0	0	0	0	0	0	1	0	0.13	1
denovo1083	Bacteria	Proteobacteria	Gammaproteobacteria	Aeromonadales	Succinivibrionaceae	Anaerobiospirillum		0	0	1	0	0	0	0	0	0.13	1
denovo1084	Bacteria	Bacteroidetes	Bacteroidia	Bacteroidales	Prevotellaceae	Prevotella	copri	1	0	0	0	0	0	0	0	0.13	1
denovo1085	Bacteria	Firmicutes	Erysipelotrichi	Erysipelotrichales	Erysipelotrichaceae			0	0	0	0	0	0	0	0	0.00	0
denovo1086	Bacteria	Bacteroidetes	Bacteroidia	Bacteroidales	Prevotellaceae	Prevotella	copri	16	4	17	0	9	8	5	8	8.38	7
denovo1087	Bacteria	Bacteroidetes	Bacteroidia	Bacteroidales	Bacteroidaceae	Bacteroides		0	0	0	3	0	0	0	0	0.38	1
denovo1088	Bacteria	Proteobacteria	Betaproteobacteria	Burkholderiales	Alcaligenaceae	Sutterella		0	0	0	0	0	0	0	0	0.00	0
denovo1089	Bacteria	Bacteroidetes	Bacteroidia	Bacteroidales	Bacteroidaceae	Bacteroides		0	0	0	2	0	0	0	0	0.25	1
denovo1090	Bacteria	Bacteroidetes	Bacteroidia	Bacteroidales	Bacteroidaceae	Bacteroides		0	0	0	0	0	0	0	0	0.00	0
denovo1091	Bacteria	Firmicutes	Clostridia	Clostridiales	Lachnospiraceae	Dorea		0	0	0	0	0	0	0	0	0.00	0
denovo1092	Bacteria	Firmicutes	Clostridia	Clostridiales	Clostridiaceae			0	0	0	0	0	0	0	0	0.00	0
denovo1093	Bacteria	Bacteroidetes	Bacteroidia	Bacteroidales	Prevotellaceae	Prevotella	copri	0	1	1	0	0	0	0	0	0.25	2
denovo1094	Bacteria	Firmicutes	Clostridia	Clostridiales	Lachnospiraceae			0	0	0	0	0	0	0	0	0.00	0
denovo1095	Bacteria	Actinobacteria	Actinobacteria	Bifidobacteriales	Bifidobacteriaceae	Bifidobacterium	adolescentis	5	0	0	0	0	0	0	0	0.63	1
denovo1096	Bacteria	Firmicutes	Erysipelotrichi	Erysipelotrichales	Erysipelotrichaceae	Bulleidia		1	6	8	0	2	2	7	1	3.38	7
denovo1097	Bacteria	Firmicutes	Clostridia	Clostridiales	Lachnospiraceae			0	0	0	0	1	0	0	0	0.13	1
denovo1098	Bacteria	Firmicutes	Clostridia	Clostridiales	Lachnospiraceae			0	0	0	0	0	0	0	0	0.00	0
denovo1099	Bacteria	Firmicutes	Clostridia	Clostridiales	Clostridiaceae			0	0	0	0	0	0	0	0	0.00	0
denovo1100	Bacteria	Bacteroidetes	Bacteroidia	Bacteroidales	Prevotellaceae	Prevotella	copri	0	0	1	0	0	0	0	0	0.13	1
denovo1101	Bacteria	Bacteroidetes	Bacteroidia	Bacteroidales	Prevotellaceae	Prevotella	copri	0	0	1	0	0	0	0	0	0.13	1
denovo1102	Bacteria	Bacteroidetes	Bacteroidia	Bacteroidales	Prevotellaceae	Prevotella	copri	0	0	1	0	0	0	0	0	0.13	1
denovo1103	Bacteria	Firmicutes	Erysipelotrichi	Erysipelotrichales	Erysipelotrichaceae	Bulleidia	p-1630-c5	0	1	0	0	0	0	0	0	0.13	1
denovo1104	Bacteria	Bacteroidetes	Bacteroidia	Bacteroidales	Prevotellaceae	Prevotella	copri	0	1	0	0	0	0	0	0	0.13	1
denovo1105	Bacteria	Bacteroidetes	Bacteroidia	Bacteroidales	Prevotellaceae	Prevotella	copri	0	0	0	0	1	0	0	0	0.13	1
denovo1106	Bacteria	Firmicutes	Clostridia	Clostridiales	Lachnospiraceae	Dorea		0	0	0	0	0	0	3	0	0.38	1
denovo1107	Bacteria	Firmicutes	Bacilli	Lactobacillales	Streptococcaceae	Streptococcus		0	0	0	0	0	0	0	0	0.00	0
denovo1108	Bacteria	Firmicutes	Clostridia	Clostridiales	Lachnospiraceae			0	0	0	0	0	0	0	0	0.00	0
denovo1109	Bacteria	Firmicutes	Clostridia	Clostridiales	Lachnospiraceae	Dorea		0	0	0	0	0	0	0	0	0.00	0
denovo1110	Bacteria	Firmicutes	Clostridia	Clostridiales	Lachnospiraceae	Blautia		0	0	0	0	0	0	0	0	0.00	0
denovo1111	Bacteria	Bacteroidetes	Bacteroidia	Bacteroidales	Prevotellaceae	Prevotella	copri	0	1	0	0	0	0	0	0	0.13	1
denovo1112	Bacteria	Firmicutes	Clostridia	Clostridiales	Ruminococcaceae			0	0	0	0	0	1	0	0	0.13	1
denovo1113	Bacteria	Firmicutes	Clostridia	Clostridiales	Clostridiaceae			0	0	1	5	4	0	0	1	1.38	4
denovo1114	Bacteria	Firmicutes	Clostridia	Clostridiales				0	0	7	0	5	33	41	0	10.75	4
denovo1115	Bacteria	Firmicutes	Clostridia	Clostridiales	Lachnospiraceae			0	1	0	1	0	0	1	0	0.38	3
denovo1116	Bacteria	Firmicutes	Erysipelotrichi	Erysipelotrichales	Erysipelotrichaceae	[Eubacterium]	biforme	0	0	0	0	0	0	0	0	0.00	0
denovo1117	Bacteria	Acidobacteria	Solibacteres	Solibacterales				0	0	0	0	0	0	0	0	0.00	0
denovo1118	Bacteria	Actinobacteria	Acidimicrobiia	Acidimicrobiales	EB1017			0	0	0	0	0	0	0	0	0.00	0
denovo1119	Bacteria	Firmicutes	Clostridia	Clostridiales	Lachnospiraceae			0	0	0	1	0	0	0	0	0.13	1
denovo1120	Bacteria	Firmicutes	Clostridia	Clostridiales				0	0	0	0	0	0	0	0	0.00	0
denovo1121	Bacteria	Firmicutes	Clostridia	Clostridiales	Lachnospiraceae	[Ruminococcus]	gnavus	0	0	0	0	0	0	0	0	0.00	0
denovo1122	Bacteria	Firmicutes	Clostridia	Clostridiales	Clostridiaceae	SMB53		0	1	0	0	0	0	1	1	0.38	3
denovo1123	Bacteria	Firmicutes	Clostridia	Clostridiales	Veillonellaceae	Megasphaera		1	0	0	0	0	0	0	0	0.13	1
denovo1124	Bacteria	Firmicutes	Bacilli	Lactobacillales	Streptococcaceae	Streptococcus		0	0	0	0	0	0	0	0	0.00	0
denovo1125	Bacteria	Bacteroidetes	Bacteroidia	Bacteroidales	Prevotellaceae	Prevotella	copri	0	0	0	0	1	1	0	0	0.25	2
denovo1126	Bacteria	Proteobacteria	Betaproteobacteria	Burkholderiales	Alcaligenaceae	Sutterella		0	0	0	0	0	0	0	0	0.00	0
denovo1127	Bacteria	Firmicutes	Clostridia	Clostridiales	Lachnospiraceae	Blautia		0	0	0	0	0	0	0	0	0.00	0
denovo1128	Bacteria	Firmicutes	Clostridia	Clostridiales	Lachnospiraceae	Dorea		0	0	0	0	0	0	0	0	0.00	0
denovo1129	Bacteria	Firmicutes	Clostridia	Clostridiales	Ruminococcaceae	Faecalibacterium	prausnitzii	0	0	0	0	0	1	0	0	0.13	1
denovo1130	Bacteria	Firmicutes	Clostridia	Clostridiales	Veillonellaceae	Megasphaera		0	0	0	0	1	0	0	0	0.13	1
denovo1131	Bacteria	Firmicutes	Clostridia	Clostridiales	Lachnospiraceae	Blautia		0	1	0	0	0	0	0	0	0.13	1
denovo1132	Bacteria	Bacteroidetes	Bacteroidia	Bacteroidales	Prevotellaceae	Prevotella	copri	1	0	0	0	0	1	1	0	0.38	3
denovo1133	Bacteria	Firmicutes	Clostridia	Clostridiales	Lachnospiraceae	Blautia		0	0	0	1	0	0	0	0	0.13	1
denovo1134	Bacteria	Firmicutes	Clostridia	Clostridiales	Lachnospiraceae			0	0	0	0	0	0	1	0	0.13	1
denovo1135	Bacteria	Firmicutes	Clostridia	Clostridiales	Lachnospiraceae			0	0	0	0	1	0	0	0	0.13	1
denovo1136	Bacteria	Firmicutes	Clostridia	Clostridiales	Lachnospiraceae			0	0	0	0	0	0	0	0	0.00	0
denovo1137	Bacteria	Bacteroidetes	Bacteroidia	Bacteroidales	Prevotellaceae	Prevotella	copri	1	0	0	0	0	0	0	0	0.13	1
denovo1138	Bacteria	Firmicutes	Clostridia	Clostridiales	Lachnospiraceae			0	0	0	0	0	0	0	0	0.00	0
denovo1139	Bacteria	Proteobacteria	Betaproteobacteria	Burkholderiales	Alcaligenaceae	Sutterella		0	0	0	0	0	0	0	0	0.00	0
denovo1140	Bacteria	Firmicutes	Clostridia	Clostridiales	Veillonellaceae	Megasphaera		1	0	0	0	0	0	0	1	0.25	2
denovo1141	Bacteria	Proteobacteria	Gammaproteobacteria	Pasteurellales	Pasteurellaceae			0	0	0	0	0	0	0	0	0.00	0
denovo1142	Bacteria	Firmicutes	Clostridia	Clostridiales	Lachnospiraceae	Dorea		0	0	0	0	0	1	0	0	0.13	1
denovo1143	Bacteria	Firmicutes	Clostridia	Clostridiales	Lachnospiraceae	Dorea		5	22	5	15	111	3	31	13	25.63	8
denovo1144	Bacteria	Firmicutes	Clostridia	Clostridiales	Lachnospiraceae	[Ruminococcus]	gnavus	0	0	0	1	0	0	0	0	0.13	1
denovo1145	Bacteria	Proteobacteria	Alphaproteobacteria	Caulobacterales	Caulobacteraceae	Phenylobacterium		0	0	0	0	0	0	0	0	0.00	0
denovo1146	Bacteria	Firmicutes	Clostridia	Clostridiales	Lachnospiraceae	Dorea		0	0	0	0	0	0	0	0	0.00	0
denovo1147	Bacteria	Firmicutes	Clostridia	Clostridiales	Lachnospiraceae	Blautia		0	0	0	0	0	0	0	0	0.00	0
denovo1148	Bacteria	Firmicutes	Clostridia	Clostridiales				0	0	0	0	0	0	0	0	0.00	0
denovo1149	Bacteria	Proteobacteria	Epsilonproteobacteria	Campylobacterales	Campylobacteraceae	Campylobacter		1	0	0	0	0	0	0	0	0.13	1
denovo1150	Bacteria	Firmicutes	Erysipelotrichi	Erysipelotrichales	Erysipelotrichaceae			0	0	0	0	0	0	0	0	0.00	0
denovo1151	Bacteria	Firmicutes	Clostridia	Clostridiales	Lachnospiraceae			0	0	0	0	0	1	0	0	0.13	1
denovo1152	Bacteria	Firmicutes	Clostridia	Clostridiales	Lachnospiraceae			0	0	0	0	0	0	0	1	0.13	1
denovo1153	Bacteria	Firmicutes	Clostridia	Clostridiales	Clostridiaceae	Sarcina		0	0	0	0	0	0	0	0	0.00	0
denovo1154	Bacteria	Bacteroidetes	Bacteroidia	Bacteroidales	Prevotellaceae	Prevotella	copri	0	0	2	0	0	0	0	1	0.38	2
denovo1155	Bacteria	Bacteroidetes	Bacteroidia	Bacteroidales	Porphyromonadaceae	Parabacteroides		0	0	1	0	0	0	0	0	0.13	1
denovo1156	Bacteria	Firmicutes	Clostridia	Clostridiales	Lachnospiraceae			0	0	0	0	0	2	0	0	0.25	1
denovo1157	Bacteria	Bacteroidetes	Bacteroidia	Bacteroidales	Prevotellaceae	Prevotella	copri	0	0	0	0	1	0	0	0	0.13	1
denovo1158	Bacteria	Firmicutes	Clostridia	Clostridiales	Lachnospiraceae	Blautia		0	0	0	0	0	1	1	0	0.25	2
denovo1159	Bacteria	Bacteroidetes	Bacteroidia	Bacteroidales	Prevotellaceae	Prevotella	copri	0	0	0	0	0	0	0	0	0.00	0
denovo1160	Bacteria	Bacteroidetes	Bacteroidia	Bacteroidales	Prevotellaceae	Prevotella	copri	0	0	0	0	0	0	1	0	0.13	1
denovo1161	Bacteria	Firmicutes	Clostridia	Clostridiales	Ruminococcaceae	Oscillospira		0	0	0	0	1	0	0	0	0.13	1
denovo1162	Bacteria	Firmicutes	Clostridia	Clostridiales	Lachnospiraceae	[Ruminococcus]		0	0	0	0	0	0	0	0	0.00	0
denovo1163	Bacteria	Firmicutes	Erysipelotrichi	Erysipelotrichales	Erysipelotrichaceae			0	0	0	0	0	0	0	0	0.00	0
denovo1164	Bacteria	Bacteroidetes	Bacteroidia	Bacteroidales	Prevotellaceae	Prevotella	copri	0	0	0	0	0	1	0	0	0.13	1
denovo1165	Unassigned							1	0	0	0	0	0	0	0	0.13	1
denovo1166	Bacteria	Bacteroidetes	Bacteroidia	Bacteroidales	Prevotellaceae	Prevotella	copri	0	0	0	0	0	0	0	1	0.13	1
denovo1167	Bacteria	Firmicutes	Erysipelotrichi	Erysipelotrichales	Erysipelotrichaceae	Bulleidia	p-1630-c5	0	0	0	0	1	0	0	0	0.13	1
denovo1168	Bacteria	Firmicutes	Clostridia	Clostridiales	Peptostreptococcaceae			0	0	0	0	0	0	0	0	0.00	0
denovo1169	Bacteria	Firmicutes	Clostridia	Clostridiales	Ruminococcaceae	Ruminococcus		0	0	0	1	1	0	0	0	0.25	2
denovo1170	Bacteria	Firmicutes	Clostridia	Clostridiales	Clostridiaceae			0	0	0	0	0	0	0	0	0.00	0
denovo1171	Bacteria	Firmicutes	Clostridia	Clostridiales	Lachnospiraceae			0	0	0	0	0	0	0	0	0.00	0
denovo1172	Bacteria	Firmicutes	Clostridia	Clostridiales	Lachnospiraceae			0	0	0	0	0	0	0	0	0.00	0
denovo1173	Bacteria	Firmicutes	Erysipelotrichi	Erysipelotrichales	Erysipelotrichaceae	Bulleidia	p-1630-c5	0	0	1	0	0	0	0	0	0.13	1
denovo1174	Bacteria	Bacteroidetes	Bacteroidia	Bacteroidales	Prevotellaceae	Prevotella	copri	3	0	4	0	0	0	0	1	1.00	3
denovo1175	Bacteria	Firmicutes	Clostridia	Clostridiales	Lachnospiraceae	[Ruminococcus]	gnavus	0	0	0	0	0	0	0	0	0.00	0
denovo1176	Bacteria	Firmicutes	Clostridia	Clostridiales	Lachnospiraceae			0	0	1	0	0	0	0	0	0.13	1
denovo1177	Bacteria	Firmicutes	Clostridia	Clostridiales	Lachnospiraceae			0	0	0	0	1	0	0	0	0.13	1
denovo1178	Bacteria	Firmicutes	Clostridia	Clostridiales	Lachnospiraceae	Dorea		0	0	0	0	0	0	0	0	0.00	0
denovo1179	Bacteria	Firmicutes	Clostridia	Clostridiales	Lachnospiraceae	Dorea		0	0	0	0	0	0	0	0	0.00	0
denovo1180	Bacteria	Firmicutes	Clostridia	Clostridiales	Veillonellaceae	Dialister		0	1	0	0	0	0	0	0	0.13	1
denovo1181	Bacteria	Firmicutes	Clostridia	Clostridiales	Lachnospiraceae	Dorea		0	0	0	1	1	0	0	0	0.25	2
denovo1182	Bacteria	Firmicutes	Clostridia	Clostridiales	Clostridiaceae			0	0	0	0	0	0	0	0	0.00	0
denovo1183	Bacteria	Firmicutes	Clostridia	Clostridiales	Veillonellaceae	Megasphaera		0	1	0	0	0	0	0	0	0.13	1
denovo1184	Bacteria	Bacteroidetes	Bacteroidia	Bacteroidales	Bacteroidaceae	Bacteroides		0	1	0	0	0	0	0	0	0.13	1
denovo1185	Unassigned							0	0	2	0	0	0	1	0	0.38	2
denovo1186	Bacteria	Firmicutes	Clostridia	Clostridiales	Lachnospiraceae	Coprococcus		0	0	0	0	1	0	0	0	0.13	1
denovo1187	Bacteria	Bacteroidetes	Bacteroidia	Bacteroidales	Prevotellaceae	Prevotella	copri	0	0	0	0	1	0	0	0	0.13	1
denovo1188	Bacteria	Firmicutes	Clostridia	Clostridiales	Veillonellaceae	Megasphaera		3	1	0	0	1	0	0	0	0.63	3
denovo1189	Bacteria	Firmicutes	Clostridia	Clostridiales				0	1	0	0	0	0	0	0	0.13	1
denovo1190	Bacteria	Firmicutes	Clostridia	Clostridiales	Clostridiaceae			0	0	0	0	0	0	0	0	0.00	0
denovo1191	Bacteria	Firmicutes	Clostridia	Clostridiales	Lachnospiraceae			0	0	0	2	0	0	0	0	0.25	1
denovo1192	Bacteria	Firmicutes	Clostridia	Clostridiales				0	0	0	0	0	0	0	2	0.25	1
denovo1193	Bacteria	Firmicutes	Clostridia	Clostridiales	Lachnospiraceae	[Ruminococcus]	gnavus	0	0	0	0	0	0	0	0	0.00	0
denovo1194	Bacteria	Firmicutes	Clostridia	Clostridiales	Lachnospiraceae			0	0	0	1	0	0	0	0	0.13	1
denovo1195	Bacteria	Firmicutes	Clostridia	Clostridiales	Ruminococcaceae			0	0	0	0	0	1	0	0	0.13	1
denovo1196	Unassigned							0	1	0	0	0	0	0	0	0.13	1
denovo1197	Bacteria	Firmicutes	Clostridia	Clostridiales	Ruminococcaceae			0	0	4	3	0	0	0	1	1.00	3
denovo1198	Bacteria	Firmicutes	Clostridia	Clostridiales	Lachnospiraceae			0	0	0	0	0	0	0	0	0.00	0
denovo1199	Bacteria	Firmicutes	Clostridia	Clostridiales	Lachnospiraceae	Blautia	producta	0	0	0	0	1	0	0	0	0.13	1
denovo1200	Unassigned							0	0	0	0	0	0	0	0	0.00	0
denovo1201	Bacteria	Firmicutes	Clostridia	Clostridiales	Lachnospiraceae	Coprococcus		0	0	0	0	3	1	1	0	0.63	3
denovo1202	Bacteria	Firmicutes	Bacilli	Lactobacillales	Streptococcaceae	Streptococcus		0	0	0	0	0	0	0	0	0.00	0
denovo1203	Bacteria	Firmicutes	Clostridia	Clostridiales	Lachnospiraceae			0	0	0	0	0	0	0	0	0.00	0
denovo1204	Bacteria	Firmicutes	Clostridia	Clostridiales	Ruminococcaceae			0	1	0	0	0	0	0	0	0.13	1
denovo1205	Bacteria	Gemmatimonadetes	Gemm-1					0	0	0	0	0	0	0	0	0.00	0
denovo1206	Bacteria	Bacteroidetes	Bacteroidia	Bacteroidales	Prevotellaceae	Prevotella	copri	1	0	3	0	2	0	1	3	1.25	5
denovo1207	Bacteria	Proteobacteria	Gammaproteobacteria	Aeromonadales	Succinivibrionaceae	Anaerobiospirillum		0	0	0	0	0	0	1	0	0.13	1
denovo1208	Unassigned							0	0	0	0	0	0	1	0	0.13	1
denovo1209	Bacteria	Bacteroidetes	Bacteroidia	Bacteroidales	Prevotellaceae	Prevotella	copri	0	0	0	0	1	0	0	0	0.13	1
denovo1210	Bacteria	Firmicutes	Clostridia	Clostridiales	Lachnospiraceae			0	0	0	0	0	0	1	0	0.13	1
denovo1211	Bacteria	Firmicutes	Clostridia	Clostridiales	Lachnospiraceae			0	0	0	0	0	1	0	0	0.13	1
denovo1212	Bacteria	Bacteroidetes	Bacteroidia	Bacteroidales	Bacteroidaceae	Bacteroides		0	0	0	0	0	0	1	0	0.13	1
denovo1213	Bacteria	Firmicutes	Bacilli	Lactobacillales				0	0	0	0	0	0	0	0	0.00	0
denovo1214	Bacteria	Firmicutes	Erysipelotrichi	Erysipelotrichales	Erysipelotrichaceae			0	0	0	0	0	0	0	0	0.00	0
denovo1215	Unassigned							1	1	9	0	3	0	4	2	2.50	6
denovo1216	Bacteria	Firmicutes	Clostridia	Clostridiales	Lachnospiraceae	Blautia		0	0	0	0	0	0	0	0	0.00	0
denovo1217	Bacteria	Firmicutes	Clostridia	Clostridiales	Lachnospiraceae	Blautia		0	0	0	0	0	0	0	0	0.00	0
denovo1218	Bacteria	Firmicutes	Clostridia	Clostridiales	Lachnospiraceae	Blautia	producta	0	0	0	0	0	0	0	0	0.00	0
denovo1219	Bacteria	Firmicutes	Clostridia	Clostridiales				0	0	0	0	0	2	0	0	0.25	1
denovo1220	Bacteria	Bacteroidetes	Bacteroidia	Bacteroidales	Prevotellaceae	Prevotella	copri	0	0	1	0	0	0	0	0	0.13	1
denovo1221	Bacteria	Bacteroidetes	Bacteroidia	Bacteroidales	Prevotellaceae	Prevotella	copri	0	0	1	0	1	0	1	1	0.50	4
denovo1222	Bacteria	Firmicutes	Clostridia	Clostridiales	Peptostreptococcaceae	Peptostreptococcus		0	0	0	0	0	0	1	0	0.13	1
denovo1223	Bacteria	Bacteroidetes	Bacteroidia	Bacteroidales	Bacteroidaceae	Bacteroides	plebeius	0	0	0	6	0	0	0	0	0.75	1
denovo1224	Bacteria	Bacteroidetes	Bacteroidia	Bacteroidales	Bacteroidaceae	Bacteroides		0	0	0	0	0	1	0	0	0.13	1
denovo1225	Bacteria	Firmicutes	Clostridia	Clostridiales				0	0	0	4	0	0	0	1	0.63	2
denovo1226	Bacteria	Bacteroidetes	Bacteroidia	Bacteroidales	Prevotellaceae	Prevotella	copri	0	0	0	0	1	0	0	0	0.13	1
denovo1227	Bacteria	Firmicutes	Clostridia	Clostridiales	Veillonellaceae	Megamonas		0	0	0	0	0	0	0	0	0.00	0
denovo1228	Bacteria	Firmicutes	Clostridia	Clostridiales	Lachnospiraceae	Blautia		0	0	0	0	0	0	0	0	0.00	0
denovo1229	Bacteria	Firmicutes	Clostridia	Clostridiales	Lachnospiraceae			0	0	0	0	0	0	1	0	0.13	1
denovo1230	Bacteria	Proteobacteria	Gammaproteobacteria	Enterobacteriales	Enterobacteriaceae			0	0	0	0	0	0	0	0	0.00	0
denovo1231	Bacteria	Firmicutes	Clostridia	Clostridiales				0	0	0	0	0	0	0	0	0.00	0
denovo1232	Bacteria	Bacteroidetes	Bacteroidia	Bacteroidales	Prevotellaceae	Prevotella	copri	1	0	2	0	0	0	0	0	0.38	2
denovo1233	Bacteria	Firmicutes	Clostridia	Clostridiales				0	0	0	0	0	0	0	0	0.00	0
denovo1234	Bacteria	Firmicutes	Erysipelotrichi	Erysipelotrichales	Erysipelotrichaceae	Allobaculum		0	0	0	0	0	0	0	0	0.00	0
denovo1235	Bacteria	Firmicutes	Clostridia	Clostridiales	Lachnospiraceae	Blautia	producta	0	0	0	0	0	0	0	0	0.00	0
denovo1236	Bacteria	Bacteroidetes	Bacteroidia	Bacteroidales	Bacteroidaceae	Bacteroides		0	0	2	0	0	1	0	0	0.38	2
denovo1237	Bacteria	Bacteroidetes	Bacteroidia	Bacteroidales	Bacteroidaceae	Bacteroides	plebeius	0	1	0	0	0	0	0	0	0.13	1
denovo1238	Bacteria	Firmicutes	Clostridia	Clostridiales	Lachnospiraceae			0	0	0	0	0	0	1	0	0.13	1
denovo1239	Unassigned							0	0	0	0	0	1	0	0	0.13	1
denovo1240	Bacteria	Bacteroidetes	Bacteroidia	Bacteroidales	Prevotellaceae	Prevotella	copri	0	0	1	0	0	0	0	0	0.13	1
denovo1241	Bacteria	Bacteroidetes	Bacteroidia	Bacteroidales	Bacteroidaceae	Bacteroides	plebeius	0	0	0	44	0	0	0	0	5.50	1
denovo1242	Bacteria	Firmicutes	Erysipelotrichi	Erysipelotrichales	Erysipelotrichaceae	Bulleidia	p-1630-c5	0	0	0	0	0	0	0	1	0.13	1
denovo1243	Bacteria	Firmicutes	Clostridia	Clostridiales	Lachnospiraceae			0	0	0	0	0	2	1	0	0.38	2
denovo1244	Bacteria	Firmicutes	Clostridia	Clostridiales	Lachnospiraceae	Dorea		0	0	0	0	0	0	0	0	0.00	0
denovo1245	Bacteria	Actinobacteria	Coriobacteriia	Coriobacteriales	Coriobacteriaceae	Slackia		0	4	0	1	6	3	2	1	2.13	6
denovo1246	Bacteria	Firmicutes	Clostridia	Clostridiales	Ruminococcaceae			0	0	0	0	1	0	0	0	0.13	1
denovo1247	Bacteria	Bacteroidetes	Bacteroidia	Bacteroidales	Prevotellaceae	Prevotella	copri	0	0	0	0	0	0	0	1	0.13	1
denovo1248	Bacteria	Firmicutes	Erysipelotrichi	Erysipelotrichales	Erysipelotrichaceae	Bulleidia	p-1630-c5	0	0	0	0	0	0	0	1	0.13	1
denovo1249	Bacteria	Firmicutes	Clostridia	Clostridiales	Ruminococcaceae			0	0	0	0	1	6	0	0	0.88	2
denovo1250	Bacteria	Firmicutes	Clostridia	Clostridiales	Lachnospiraceae	Roseburia		0	0	0	1	0	0	0	0	0.13	1
denovo1251	Bacteria	Firmicutes	Clostridia	Clostridiales	Lachnospiraceae	[Ruminococcus]	gnavus	0	0	0	0	0	0	0	0	0.00	0
denovo1252	Unassigned							0	1	0	0	0	0	0	0	0.13	1
denovo1253	Bacteria	Firmicutes	Bacilli	Lactobacillales	Lactobacillaceae	Lactobacillus		0	0	0	0	0	0	0	0	0.00	0
denovo1254	Bacteria	Firmicutes	Clostridia	Clostridiales	Lachnospiraceae	Dorea		0	0	0	0	0	0	1	0	0.13	1
denovo1255	Bacteria	Firmicutes	Clostridia	Clostridiales				0	0	0	0	0	0	0	0	0.00	0
denovo1256	Bacteria	Actinobacteria	Actinobacteria	Bifidobacteriales	Bifidobacteriaceae	Bifidobacterium		0	1	0	0	0	0	0	0	0.13	1
denovo1257	Unassigned							0	0	0	0	0	0	0	0	0.00	0
denovo1258	Bacteria	Firmicutes	Erysipelotrichi	Erysipelotrichales	Erysipelotrichaceae			0	0	0	0	0	0	0	0	0.00	0
denovo1259	Bacteria	Firmicutes	Clostridia	Clostridiales	Ruminococcaceae			0	0	0	6	0	0	0	0	0.75	1
denovo1260	Bacteria	Firmicutes	Clostridia	Clostridiales	Lachnospiraceae			0	0	0	1	0	0	0	0	0.13	1
denovo1261	Bacteria	Firmicutes	Clostridia	Clostridiales				0	0	0	0	0	0	0	0	0.00	0
denovo1262	Bacteria	Bacteroidetes	Bacteroidia	Bacteroidales	Prevotellaceae	Prevotella	copri	0	0	0	0	2	0	0	0	0.25	1
denovo1263	Bacteria	Bacteroidetes	Bacteroidia	Bacteroidales	Prevotellaceae	Prevotella	copri	5	1	3	0	3	2	4	6	3.00	7
denovo1264	Bacteria	Bacteroidetes	Bacteroidia	Bacteroidales	Prevotellaceae	Prevotella	copri	0	0	0	0	0	0	0	1	0.13	1
denovo1265	Bacteria	Firmicutes	Clostridia	Clostridiales	Veillonellaceae	Megasphaera		0	2	0	0	0	0	0	0	0.25	1
denovo1266	Bacteria	Proteobacteria	Gammaproteobacteria	Aeromonadales	Succinivibrionaceae	Succinivibrio		0	0	0	0	0	0	0	1	0.13	1
denovo1267	Bacteria	Firmicutes	Clostridia	Clostridiales	Ruminococcaceae			0	1	0	0	0	0	1	0	0.25	2
denovo1268	Bacteria	Firmicutes	Clostridia	Clostridiales	Ruminococcaceae			0	0	0	0	0	1	0	0	0.13	1
denovo1269	Bacteria	Firmicutes	Clostridia	Clostridiales	Lachnospiraceae	Dorea		0	0	0	0	0	0	0	0	0.00	0
denovo1270	Unassigned							0	0	0	0	1	0	0	0	0.13	1
denovo1271	Bacteria	Actinobacteria	Actinobacteria	Actinomycetales	Intrasporangiaceae			0	0	0	0	0	0	0	0	0.00	0
denovo1272	Bacteria	Bacteroidetes	Bacteroidia	Bacteroidales	Prevotellaceae	Prevotella	copri	1	0	0	0	0	0	0	0	0.13	1
denovo1273	Bacteria	Firmicutes	Clostridia	Clostridiales	Veillonellaceae	Megasphaera		0	0	0	0	0	0	0	1	0.13	1
denovo1274	Bacteria	Firmicutes	Clostridia	Clostridiales	Peptostreptococcaceae			0	0	0	0	0	0	0	1	0.13	1
denovo1275	Bacteria	Firmicutes	Clostridia	Clostridiales	Lachnospiraceae	Dorea		0	0	0	0	0	0	0	0	0.00	0
denovo1276	Bacteria	Deferribacteres	Deferribacteres	Deferribacterales	Deferribacteraceae	Mucispirillum	schaedleri	21	0	8	0	0	0	0	46	9.38	3
denovo1277	Bacteria	Firmicutes	Clostridia	Clostridiales	Lachnospiraceae			0	2	0	11	0	3	0	0	2.00	3
denovo1278	Unassigned							0	0	0	0	0	0	0	0	0.00	0
denovo1279	Bacteria	Bacteroidetes	Bacteroidia	Bacteroidales	Prevotellaceae	Prevotella	copri	0	0	1	0	0	0	0	0	0.13	1
denovo1280	Bacteria	Firmicutes	Clostridia	Clostridiales				0	0	0	0	2	0	0	1	0.38	2
denovo1281	Bacteria	Firmicutes	Clostridia	Clostridiales	Ruminococcaceae			0	0	0	0	0	0	0	0	0.00	0
denovo1282	Unassigned							0	0	0	0	0	1	0	0	0.13	1
denovo1283	Bacteria	Bacteroidetes	Bacteroidia	Bacteroidales	Prevotellaceae	Prevotella	copri	0	0	1	0	0	0	0	0	0.13	1
denovo1284	Bacteria	Bacteroidetes	Bacteroidia	Bacteroidales	Bacteroidaceae	Bacteroides		0	0	0	0	0	0	0	0	0.00	0
denovo1285	Bacteria	Firmicutes	Clostridia	Clostridiales	Lachnospiraceae			0	0	0	0	2	2	0	0	0.50	2
denovo1286	Unassigned							0	2	0	0	0	1	0	0	0.38	2
denovo1287	Bacteria	Firmicutes	Clostridia	Clostridiales	Lachnospiraceae	Dorea		0	0	0	0	0	0	0	0	0.00	0
denovo1288	Unassigned							0	0	0	0	1	0	0	0	0.13	1
denovo1289	Bacteria	Bacteroidetes	Bacteroidia	Bacteroidales	Prevotellaceae	Prevotella	copri	1	0	0	0	0	0	0	0	0.13	1
denovo1290	Bacteria	Bacteroidetes	Bacteroidia	Bacteroidales	[Paraprevotellaceae]	[Prevotella]		0	0	0	0	0	1	0	0	0.13	1
denovo1291	Bacteria	Firmicutes	Erysipelotrichi	Erysipelotrichales	Erysipelotrichaceae	Bulleidia		0	0	1	0	0	0	0	0	0.13	1
denovo1292	Bacteria	Firmicutes	Clostridia	Clostridiales	Lachnospiraceae	Blautia		1	0	0	0	0	0	0	1	0.25	2
denovo1293	Bacteria	Bacteroidetes	Bacteroidia	Bacteroidales	Prevotellaceae	Prevotella	copri	0	0	1	0	0	0	0	0	0.13	1
denovo1294	Bacteria	Proteobacteria	Gammaproteobacteria	Xanthomonadales	Sinobacteraceae			0	0	0	0	0	0	0	0	0.00	0
denovo1295	Bacteria	Bacteroidetes	Bacteroidia	Bacteroidales	Prevotellaceae	Prevotella	copri	0	0	0	0	0	0	0	0	0.00	0
denovo1296	Bacteria	Bacteroidetes	Bacteroidia	Bacteroidales	Prevotellaceae	Prevotella	copri	0	0	0	0	0	0	0	1	0.13	1
denovo1297	Bacteria	Firmicutes	Clostridia	Clostridiales	Lachnospiraceae			0	0	1	0	1	0	0	0	0.25	2
denovo1298	Bacteria	Firmicutes	Clostridia	Clostridiales	Lachnospiraceae	Dorea		0	0	0	0	0	0	0	0	0.00	0
denovo1299	Bacteria	Bacteroidetes	Bacteroidia	Bacteroidales	Prevotellaceae	Prevotella	copri	0	0	0	0	0	0	1	1	0.25	2
denovo1300	Unassigned							0	0	0	0	0	0	0	1	0.13	1
denovo1301	Bacteria	Firmicutes	Clostridia	Clostridiales	Lachnospiraceae	[Ruminococcus]		0	0	0	0	3	3	0	1	0.88	3
denovo1302	Bacteria	Firmicutes	Erysipelotrichi	Erysipelotrichales	Erysipelotrichaceae	[Eubacterium]	biforme	0	0	0	0	0	0	0	0	0.00	0
denovo1303	Bacteria	Firmicutes	Clostridia	Clostridiales				0	0	0	0	0	2	0	0	0.25	1
denovo1304	Bacteria	Firmicutes	Clostridia	Clostridiales	Lachnospiraceae	Blautia	producta	0	0	0	0	0	0	0	0	0.00	0
denovo1305	Bacteria	Proteobacteria	Alphaproteobacteria	Sphingomonadales	Erythrobacteraceae			0	0	0	0	0	0	0	0	0.00	0
denovo1306	Bacteria	Bacteroidetes	Bacteroidia	Bacteroidales	Prevotellaceae	Prevotella	copri	1	0	0	0	0	0	0	0	0.13	1
denovo1307	Bacteria	Firmicutes	Erysipelotrichi	Erysipelotrichales	Erysipelotrichaceae			0	0	0	0	0	0	0	0	0.00	0
denovo1308	Bacteria	Firmicutes	Bacilli	Lactobacillales	Lactobacillaceae	Lactobacillus		0	0	0	0	0	0	0	0	0.00	0
denovo1309	Bacteria	Bacteroidetes	Bacteroidia	Bacteroidales	Prevotellaceae	Prevotella	copri	0	0	0	0	0	0	112	0	14.00	1
denovo1310	Bacteria	Firmicutes	Clostridia	Clostridiales	Clostridiaceae			0	0	0	0	0	0	0	0	0.00	0
denovo1311	Bacteria	Proteobacteria	Gammaproteobacteria	Aeromonadales	Succinivibrionaceae	Succinivibrio		0	1	0	0	0	0	1	0	0.25	2
denovo1312	Bacteria	Firmicutes	Erysipelotrichi	Erysipelotrichales	Erysipelotrichaceae	Bulleidia	p-1630-c5	0	0	0	0	0	0	1	0	0.13	1
denovo1313	Bacteria	Firmicutes	Clostridia	Clostridiales	Clostridiaceae			0	0	0	0	0	0	0	0	0.00	0
denovo1314	Unassigned							0	0	0	0	1	0	0	0	0.13	1
denovo1315	Bacteria	Firmicutes	Bacilli	Lactobacillales	Lactobacillaceae	Lactobacillus		0	0	0	0	0	0	0	0	0.00	0
denovo1316	Unassigned							1	2	1	0	1	0	1	0	0.75	5
denovo1317	Bacteria	Acidobacteria	Acidobacteria-6	iii1-15				0	0	0	0	0	0	0	0	0.00	0
denovo1318	Bacteria	Firmicutes	Erysipelotrichi	Erysipelotrichales	Erysipelotrichaceae			0	0	0	0	0	0	0	0	0.00	0
denovo1319	Bacteria	Firmicutes	Clostridia	Clostridiales	Lachnospiraceae			0	2	1	0	0	1	0	0	0.50	3
denovo1320	Bacteria	Firmicutes	Clostridia	Clostridiales	Lachnospiraceae			0	0	0	0	0	1	0	0	0.13	1
denovo1321	Unassigned							0	1	0	0	0	0	0	0	0.13	1
denovo1322	Bacteria	Firmicutes	Clostridia	Clostridiales	Lachnospiraceae	Blautia		0	0	0	0	0	0	0	0	0.00	0
denovo1323	Bacteria	Firmicutes	Clostridia	Clostridiales	Lachnospiraceae			0	0	0	0	0	0	0	0	0.00	0
denovo1324	Bacteria	Firmicutes	Clostridia	Clostridiales	Lachnospiraceae			0	0	0	0	0	0	0	0	0.00	0
denovo1325	Bacteria	Firmicutes	Clostridia	Clostridiales	Ruminococcaceae			0	0	0	0	0	2	0	0	0.25	1
denovo1326	Bacteria	Fusobacteria	Fusobacteriia	Fusobacteriales	Fusobacteriaceae	Fusobacterium		0	0	0	0	0	0	0	0	0.00	0
denovo1327	Bacteria	Firmicutes	Clostridia	Clostridiales	Lachnospiraceae			0	0	0	0	0	0	0	0	0.00	0
denovo1328	Bacteria	Bacteroidetes	Bacteroidia	Bacteroidales	Prevotellaceae	Prevotella	copri	0	0	0	0	0	0	0	0	0.00	0
denovo1329	Bacteria	Proteobacteria	Epsilonproteobacteria	Campylobacterales	Campylobacteraceae	Campylobacter		0	0	0	0	0	0	0	0	0.00	0
denovo1330	Bacteria	Bacteroidetes	Bacteroidia	Bacteroidales	Prevotellaceae	Prevotella	copri	0	0	2	0	0	0	0	0	0.25	1
denovo1331	Bacteria	Bacteroidetes	Bacteroidia	Bacteroidales	Bacteroidaceae	Bacteroides	plebeius	0	7	0	0	0	0	0	0	0.88	1
denovo1332	Bacteria	Proteobacteria	Alphaproteobacteria	Sphingomonadales	Sphingomonadaceae	Sphingomonas		0	0	0	0	0	0	0	0	0.00	0
denovo1333	Bacteria	Firmicutes	Clostridia	Clostridiales	Lachnospiraceae	[Ruminococcus]		0	0	0	0	0	0	0	0	0.00	0
denovo1334	Bacteria	Firmicutes	Clostridia	Clostridiales	Lachnospiraceae	[Ruminococcus]		0	0	0	0	0	0	0	0	0.00	0
denovo1335	Bacteria	Firmicutes	Clostridia	Clostridiales	Lachnospiraceae	Coprococcus		0	0	0	0	0	1	0	0	0.13	1
denovo1336	Bacteria	Firmicutes	Clostridia	Clostridiales	Lachnospiraceae	Dorea		0	0	0	0	0	0	0	0	0.00	0
denovo1337	Bacteria	Bacteroidetes	Bacteroidia	Bacteroidales	[Paraprevotellaceae]	[Prevotella]		0	0	0	0	0	0	0	0	0.00	0
denovo1338	Bacteria	Firmicutes	Clostridia	Clostridiales				0	0	0	1	0	0	0	0	0.13	1
denovo1339	Unassigned							0	0	0	0	0	0	0	0	0.00	0
denovo1340	Bacteria	Bacteroidetes	Bacteroidia	Bacteroidales	Prevotellaceae	Prevotella	copri	0	0	0	0	0	0	1	0	0.13	1
denovo1341	Bacteria	Firmicutes	Clostridia	Clostridiales	Lachnospiraceae	Blautia		0	0	0	0	0	0	0	0	0.00	0
denovo1342	Bacteria	Bacteroidetes	Bacteroidia	Bacteroidales	Prevotellaceae	Prevotella	copri	1	0	0	0	1	0	0	0	0.25	2
denovo1343	Bacteria	Bacteroidetes	Bacteroidia	Bacteroidales	Prevotellaceae	Prevotella	copri	0	0	0	0	2	0	0	1	0.38	2
denovo1344	Bacteria	Bacteroidetes	Bacteroidia	Bacteroidales	Prevotellaceae	Prevotella	copri	1	0	0	0	0	0	0	0	0.13	1
denovo1345	Bacteria	Firmicutes	Bacilli	Lactobacillales	Leuconostocaceae	Leuconostoc	mesenteroides	0	0	0	0	0	0	0	0	0.00	0
denovo1346	Bacteria	TM7	TM7-1					0	0	0	0	0	0	0	0	0.00	0
denovo1347	Bacteria	Bacteroidetes	Bacteroidia	Bacteroidales	Rikenellaceae			0	0	0	1	0	0	0	0	0.13	1
denovo1348	Bacteria	Firmicutes	Clostridia	Clostridiales	Lachnospiraceae	Blautia		0	0	0	0	0	0	0	0	0.00	0
denovo1349	Bacteria	Firmicutes	Bacilli	Lactobacillales	Lactobacillaceae	Lactobacillus		0	0	0	0	0	0	0	0	0.00	0
denovo1350	Bacteria	Bacteroidetes	Bacteroidia	Bacteroidales	Bacteroidaceae	Bacteroides		0	3	0	32	13	0	18	0	8.25	4
denovo1351	Bacteria	Bacteroidetes	Bacteroidia	Bacteroidales	Prevotellaceae	Prevotella	copri	1	0	0	0	0	0	0	0	0.13	1
denovo1352	Bacteria	Firmicutes	Clostridia	Clostridiales	Lachnospiraceae	[Ruminococcus]	gnavus	1	0	0	0	0	0	0	0	0.13	1
denovo1353	Bacteria	Firmicutes	Clostridia	Clostridiales	Lachnospiraceae			0	0	0	0	0	0	0	0	0.00	0
denovo1354	Unassigned							0	1	0	0	0	0	0	0	0.13	1
denovo1355	Bacteria	Bacteroidetes	Bacteroidia	Bacteroidales	Prevotellaceae	Prevotella	copri	6	2	9	0	5	4	5	6	4.63	7
denovo1356	Bacteria	Firmicutes	Erysipelotrichi	Erysipelotrichales	Erysipelotrichaceae			0	0	0	0	0	0	0	0	0.00	0
denovo1357	Bacteria	Firmicutes	Clostridia	Clostridiales	Lachnospiraceae			8	29	3	11	7	10	3	3	9.25	8
denovo1358	Bacteria	Firmicutes	Clostridia	Clostridiales	Veillonellaceae	Acidaminococcus		0	0	1	0	0	0	0	0	0.13	1
denovo1359	Bacteria	Firmicutes	Erysipelotrichi	Erysipelotrichales	Erysipelotrichaceae			0	0	0	0	0	0	0	0	0.00	0
denovo1360	Bacteria	Nitrospirae	Nitrospira	Nitrospirales	Nitrospiraceae	Nitrospira		0	0	0	0	0	0	0	0	0.00	0
denovo1361	Bacteria	Firmicutes	Erysipelotrichi	Erysipelotrichales	Erysipelotrichaceae	[Eubacterium]	biforme	0	0	0	0	0	0	0	0	0.00	0
denovo1362	Bacteria	Firmicutes	Erysipelotrichi	Erysipelotrichales	Erysipelotrichaceae	Bulleidia		0	0	0	0	1	0	0	0	0.13	1
denovo1363	Bacteria	Firmicutes	Clostridia	Clostridiales	Lachnospiraceae	Dorea		0	0	0	1	0	0	0	0	0.13	1
denovo1364	Bacteria	Bacteroidetes	Bacteroidia	Bacteroidales	Prevotellaceae	Prevotella	copri	2	0	3	0	0	0	1	2	1.00	4
denovo1365	Bacteria	Bacteroidetes	Bacteroidia	Bacteroidales	Prevotellaceae	Prevotella	copri	5	2	6	0	2	7	1	5	3.50	7
denovo1366	Bacteria	Bacteroidetes	Bacteroidia	Bacteroidales	Prevotellaceae	Prevotella	copri	0	0	0	0	0	0	0	0	0.00	0
denovo1367	Bacteria	Bacteroidetes	Bacteroidia	Bacteroidales	Prevotellaceae	Prevotella	copri	0	1	0	0	0	0	0	1	0.25	2
denovo1368	Bacteria	Proteobacteria	Alphaproteobacteria	Rickettsiales	mitochondria			0	0	0	0	0	0	0	0	0.00	0
denovo1369	Bacteria	Firmicutes	Clostridia	Clostridiales	Lachnospiraceae			0	0	0	2	0	0	0	0	0.25	1
denovo1370	Bacteria	Bacteroidetes	Bacteroidia	Bacteroidales	[Paraprevotellaceae]	[Prevotella]		0	0	0	0	1	0	0	0	0.13	1
denovo1371	Unassigned							0	0	0	0	0	0	1	0	0.13	1
denovo1372	Bacteria	Firmicutes	Clostridia	Clostridiales	Lachnospiraceae	Blautia		0	0	0	0	0	1	0	0	0.13	1
denovo1373	Bacteria	Firmicutes	Clostridia	Clostridiales	Lachnospiraceae			0	0	0	0	0	0	0	0	0.00	0
denovo1374	Bacteria	Bacteroidetes	Cytophagia	Cytophagales	Cytophagaceae			0	0	0	0	0	0	0	0	0.00	0
denovo1375	Bacteria	Firmicutes	Clostridia	Clostridiales	Lachnospiraceae			0	1	0	0	0	0	0	0	0.13	1
denovo1376	Bacteria	Fusobacteria	Fusobacteriia	Fusobacteriales	Fusobacteriaceae	Fusobacterium		0	0	0	0	0	0	0	0	0.00	0
denovo1377	Bacteria	Firmicutes	Clostridia	Clostridiales	Ruminococcaceae	Oscillospira		10	21	52	9	1	31	10	25	19.88	8
denovo1378	Bacteria	Firmicutes	Clostridia	Clostridiales	Lachnospiraceae	Blautia		0	0	0	0	0	0	0	0	0.00	0
denovo1379	Bacteria	Firmicutes	Clostridia	Clostridiales	Clostridiaceae			0	0	0	0	0	0	0	167	20.88	1
denovo1380	Bacteria	Firmicutes	Clostridia	Clostridiales	Veillonellaceae	Megasphaera		1	0	0	0	0	0	0	0	0.13	1
denovo1381	Bacteria	Firmicutes	Clostridia	Clostridiales	Clostridiaceae			0	0	0	0	0	0	0	0	0.00	0
denovo1382	Bacteria	Bacteroidetes	Bacteroidia	Bacteroidales	Prevotellaceae	Prevotella	copri	1	0	0	0	0	0	0	0	0.13	1
denovo1383	Bacteria	Firmicutes	Clostridia	Clostridiales	Lachnospiraceae	Blautia		0	0	0	0	0	0	0	0	0.00	0
denovo1384	Bacteria	Firmicutes	Bacilli	Lactobacillales				0	0	0	0	0	0	0	0	0.00	0
denovo1385	Bacteria	Bacteroidetes	Bacteroidia	Bacteroidales	Prevotellaceae	Prevotella	copri	0	0	0	0	0	0	1	0	0.13	1
denovo1386	Bacteria	Firmicutes	Clostridia	Clostridiales				0	0	0	1	0	0	0	0	0.13	1
denovo1387	Bacteria	Firmicutes	Clostridia	Clostridiales	Lachnospiraceae			0	0	0	1	0	0	0	0	0.13	1
denovo1388	Bacteria	Firmicutes	Clostridia	Clostridiales	Lachnospiraceae			0	0	0	1	0	0	0	0	0.13	1
denovo1389	Bacteria	Firmicutes	Clostridia	Clostridiales	Lachnospiraceae			0	0	0	0	0	1	0	0	0.13	1
denovo1390	Bacteria	Firmicutes	Bacilli	Lactobacillales	Carnobacteriaceae			0	0	0	0	0	0	0	0	0.00	0
denovo1391	Bacteria	Firmicutes	Clostridia	Clostridiales	Lachnospiraceae			0	0	0	0	1	1	0	0	0.25	2
denovo1392	Unassigned							0	0	0	0	0	0	0	0	0.00	0
denovo1393	Bacteria	Firmicutes	Clostridia	Clostridiales	Clostridiaceae			0	0	0	1	0	0	0	0	0.13	1
denovo1394	Bacteria	Firmicutes	Clostridia	Clostridiales	Lachnospiraceae			0	0	0	0	0	0	0	0	0.00	0
denovo1395	Bacteria	Bacteroidetes	Bacteroidia	Bacteroidales	Prevotellaceae	Prevotella	copri	1	0	0	0	0	0	0	0	0.13	1
denovo1396	Bacteria	Bacteroidetes	Bacteroidia	Bacteroidales	Bacteroidaceae	Bacteroides		0	0	0	0	1	0	0	0	0.13	1
denovo1397	Bacteria	Firmicutes	Clostridia	Clostridiales	[Mogibacteriaceae]			0	0	0	0	0	0	0	17	2.13	1
denovo1398	Bacteria	Firmicutes	Clostridia	Clostridiales	Lachnospiraceae	Blautia	producta	0	0	0	0	0	0	0	0	0.00	0
denovo1399	Bacteria	Firmicutes	Clostridia	Clostridiales	Lachnospiraceae			0	0	0	0	0	0	0	0	0.00	0
denovo1400	Bacteria	Firmicutes	Clostridia	Clostridiales	Veillonellaceae	Megasphaera		0	0	0	0	0	0	3	0	0.38	1
denovo1401	Bacteria	Firmicutes	Clostridia	Clostridiales	Lachnospiraceae			0	0	0	0	0	0	0	0	0.00	0
denovo1402	Bacteria	Firmicutes	Clostridia	Clostridiales	Lachnospiraceae			0	0	0	3	0	0	0	0	0.38	1
denovo1403	Bacteria	Firmicutes	Clostridia	Clostridiales	Lachnospiraceae			0	0	0	0	0	0	1	0	0.13	1
denovo1404	Bacteria	Firmicutes	Clostridia	Clostridiales	Veillonellaceae	Acidaminococcus		1	1	0	0	0	0	0	0	0.25	2
denovo1405	Bacteria	Bacteroidetes	Bacteroidia	Bacteroidales	Bacteroidaceae	Bacteroides		0	0	0	0	0	0	0	0	0.00	0
denovo1406	Bacteria	Bacteroidetes	Bacteroidia	Bacteroidales	Prevotellaceae	Prevotella	copri	0	0	0	0	0	0	1	0	0.13	1
denovo1407	Bacteria	Bacteroidetes	Bacteroidia	Bacteroidales	Prevotellaceae	Prevotella	copri	0	0	0	0	0	1	0	0	0.13	1
denovo1408	Bacteria	Firmicutes	Clostridia	Clostridiales	Lachnospiraceae	Dorea		0	0	0	0	0	0	0	0	0.00	0
denovo1409	Bacteria	Bacteroidetes	Bacteroidia	Bacteroidales	Prevotellaceae	Prevotella	copri	0	0	0	0	0	0	0	0	0.00	0
denovo1410	Unassigned							0	0	1	0	0	0	0	0	0.13	1
denovo1411	Bacteria	Firmicutes	Clostridia	Clostridiales	Clostridiaceae			0	0	0	0	0	0	0	0	0.00	0
denovo1412	Bacteria	Bacteroidetes	Bacteroidia	Bacteroidales	Prevotellaceae	Prevotella	copri	2	1	4	0	1	3	0	2	1.63	6
denovo1413	Bacteria	Firmicutes	Clostridia	Clostridiales	Lachnospiraceae	Dorea		0	0	0	0	0	0	0	0	0.00	0
denovo1414	Bacteria	Firmicutes	Clostridia	Clostridiales	Lachnospiraceae	Blautia		0	0	0	0	0	0	0	0	0.00	0
denovo1415	Bacteria	Firmicutes	Clostridia	Clostridiales	Lachnospiraceae			0	0	0	0	0	0	0	0	0.00	0
denovo1416	Bacteria	Firmicutes	Clostridia	Clostridiales	Lachnospiraceae	Dorea		0	0	0	0	0	0	0	0	0.00	0
denovo1417	Bacteria	Firmicutes	Clostridia	Clostridiales	Clostridiaceae			0	0	0	0	1	0	0	0	0.13	1
denovo1418	Bacteria	Firmicutes	Clostridia	Clostridiales	Lachnospiraceae			0	0	0	0	0	0	0	0	0.00	0
denovo1419	Bacteria	Actinobacteria	Coriobacteriia	Coriobacteriales	Coriobacteriaceae			0	0	0	0	0	0	0	1	0.13	1
denovo1420	Bacteria	Firmicutes	Clostridia	Clostridiales	Lachnospiraceae	Clostridium		0	0	0	0	0	0	0	0	0.00	0
denovo1421	Bacteria	Firmicutes	Clostridia	Clostridiales	Lachnospiraceae			0	0	0	0	0	0	0	0	0.00	0
denovo1422	Bacteria	Bacteroidetes	Bacteroidia	Bacteroidales	Prevotellaceae	Prevotella	copri	30	12	20	0	24	20	12	29	18.38	7
denovo1423	Unassigned							0	0	0	0	0	0	0	1	0.13	1
denovo1424	Bacteria	Firmicutes	Clostridia	Clostridiales	Lachnospiraceae			0	0	0	1	0	0	0	0	0.13	1
denovo1425	Unassigned							0	0	0	0	0	0	0	0	0.00	0
denovo1426	Bacteria	Firmicutes	Clostridia	Clostridiales	Ruminococcaceae			0	0	0	0	0	1	0	0	0.13	1
denovo1427	Bacteria	Firmicutes	Clostridia	Clostridiales				0	1	0	0	0	0	0	0	0.13	1
denovo1428	Bacteria	Firmicutes	Clostridia	Clostridiales	Lachnospiraceae	[Ruminococcus]	gnavus	0	0	0	0	0	0	0	0	0.00	0
denovo1429	Unassigned							0	0	0	0	0	0	0	0	0.00	0
denovo1430	Bacteria	Firmicutes	Clostridia	Clostridiales	Lachnospiraceae			0	0	0	0	1	0	0	0	0.13	1
denovo1431	Unassigned							1	0	0	0	0	0	0	0	0.13	1
denovo1432	Bacteria	Bacteroidetes	Bacteroidia	Bacteroidales	Prevotellaceae	Prevotella	copri	0	0	1	0	0	0	0	0	0.13	1
denovo1433	Bacteria	Firmicutes	Bacilli	Lactobacillales	Lactobacillaceae	Lactobacillus		0	0	0	0	0	0	0	0	0.00	0
denovo1434	Bacteria	Firmicutes	Clostridia	Clostridiales	Clostridiaceae			0	0	0	0	0	0	0	0	0.00	0
denovo1435	Bacteria	Bacteroidetes	Bacteroidia	Bacteroidales	Bacteroidaceae	Bacteroides		0	1	0	0	0	0	0	0	0.13	1
denovo1436	Bacteria	Bacteroidetes	Bacteroidia	Bacteroidales	[Paraprevotellaceae]	[Prevotella]		0	0	0	0	0	1	0	0	0.13	1
denovo1437	Bacteria	Bacteroidetes	Bacteroidia	Bacteroidales	Prevotellaceae	Prevotella	copri	0	0	0	0	0	0	1	0	0.13	1
denovo1438	Bacteria	Firmicutes	Clostridia	Clostridiales	Lachnospiraceae			0	0	0	0	0	0	0	0	0.00	0
denovo1439	Bacteria	Firmicutes	Clostridia	Clostridiales				0	0	0	0	0	1	0	0	0.13	1
denovo1440	Bacteria	Firmicutes	Clostridia	Clostridiales	Clostridiaceae			0	0	0	1	0	0	0	0	0.13	1
denovo1441	Bacteria	Bacteroidetes	Bacteroidia	Bacteroidales	Prevotellaceae	Prevotella	copri	0	1	1	0	0	5	0	0	0.88	3
denovo1442	Bacteria	Firmicutes	Erysipelotrichi	Erysipelotrichales	Erysipelotrichaceae	Bulleidia	p-1630-c5	0	1	0	0	0	0	0	0	0.13	1
denovo1443	Bacteria	Proteobacteria	Gammaproteobacteria	Aeromonadales	Succinivibrionaceae	Succinivibrio		0	0	0	0	0	0	1	0	0.13	1
denovo1444	Unassigned							0	0	1	0	0	0	0	0	0.13	1
denovo1445	Bacteria	Firmicutes	Clostridia	Clostridiales	Lachnospiraceae			0	0	0	0	0	0	0	0	0.00	0
denovo1446	Bacteria	Actinobacteria	Actinobacteria	Actinomycetales	Actinomycetaceae	Actinomyces		0	0	0	0	0	0	0	0	0.00	0
denovo1447	Bacteria	Firmicutes	Bacilli	Lactobacillales	Streptococcaceae	Streptococcus		0	0	0	0	0	0	0	0	0.00	0
denovo1448	Bacteria	Bacteroidetes	Bacteroidia	Bacteroidales	[Paraprevotellaceae]	Paraprevotella		0	3	12	0	5	12	0	0	4.00	4
denovo1449	Bacteria	Firmicutes	Clostridia	Clostridiales	Lachnospiraceae			0	0	0	0	0	0	0	0	0.00	0
denovo1450	Bacteria	Firmicutes	Bacilli	Lactobacillales	Streptococcaceae	Streptococcus		0	0	0	0	0	0	0	0	0.00	0
denovo1451	Unassigned							0	1	0	0	0	0	0	0	0.13	1
denovo1452	Bacteria	Firmicutes	Clostridia	Clostridiales				0	0	0	0	0	0	1	0	0.13	1
denovo1453	Bacteria	Firmicutes	Clostridia	Clostridiales	Lachnospiraceae			0	0	0	0	6	1	0	3	1.25	3
denovo1454	Bacteria	Firmicutes	Erysipelotrichi	Erysipelotrichales	Erysipelotrichaceae			0	0	0	0	0	0	0	0	0.00	0
denovo1455	Bacteria	Firmicutes	Clostridia	Clostridiales	Lachnospiraceae	Dorea		0	0	0	0	0	1	0	0	0.13	1
denovo1456	Bacteria	Firmicutes	Clostridia	Clostridiales				0	0	0	0	0	0	0	0	0.00	0
denovo1457	Bacteria	Firmicutes	Clostridia	Clostridiales	Lachnospiraceae	Roseburia		0	0	0	0	0	0	1	0	0.13	1
denovo1458	Bacteria	Firmicutes	Clostridia	Clostridiales	Lachnospiraceae			0	0	0	0	1	1	0	0	0.25	2
denovo1459	Bacteria	Firmicutes	Clostridia	Clostridiales	Lachnospiraceae			0	0	0	0	0	0	0	0	0.00	0
denovo1460	Bacteria	Bacteroidetes	Bacteroidia	Bacteroidales	Prevotellaceae	Prevotella	copri	0	0	1	0	0	0	0	0	0.13	1
denovo1461	Bacteria	Firmicutes	Clostridia	Clostridiales	Lachnospiraceae			0	0	0	0	0	0	0	0	0.00	0
denovo1462	Bacteria	Proteobacteria	Alphaproteobacteria	Rickettsiales	mitochondria			0	0	0	0	0	0	0	0	0.00	0
denovo1463	Bacteria	Firmicutes	Clostridia	Clostridiales	Lachnospiraceae	Blautia		0	0	0	0	0	0	0	0	0.00	0
denovo1464	Bacteria	Chloroflexi	C0119					0	0	0	0	0	0	0	0	0.00	0
denovo1465	Bacteria	Firmicutes	Clostridia	Clostridiales				0	0	0	0	0	0	0	0	0.00	0
denovo1466	Bacteria	Firmicutes	Clostridia	Clostridiales	Lachnospiraceae	[Ruminococcus]		0	0	0	0	1	1	0	0	0.25	2
denovo1467	Unassigned							0	1	0	0	0	0	0	0	0.13	1
denovo1468	Bacteria	Firmicutes	Clostridia	Clostridiales	Lachnospiraceae			0	0	0	0	0	1	0	0	0.13	1
denovo1469	Unassigned							0	0	0	0	0	0	0	0	0.00	0
denovo1470	Bacteria	Firmicutes	Erysipelotrichi	Erysipelotrichales	Erysipelotrichaceae	Bulleidia	p-1630-c5	0	0	0	0	0	0	1	0	0.13	1
denovo1471	Bacteria	Bacteroidetes	Bacteroidia	Bacteroidales	Prevotellaceae	Prevotella	copri	0	0	1	0	0	0	0	0	0.13	1
denovo1472	Bacteria	Actinobacteria	Thermoleophilia	Solirubrobacterales	Conexibacteraceae			0	0	0	0	0	0	0	0	0.00	0
denovo1473	Bacteria	Firmicutes	Clostridia	Clostridiales	Lachnospiraceae			1	8	1	2	3	4	4	2	3.13	8
denovo1474	Bacteria	Firmicutes	Clostridia	Clostridiales	Lachnospiraceae			0	1	0	0	0	0	0	0	0.13	1
denovo1475	Bacteria	Firmicutes	Clostridia	Clostridiales	Ruminococcaceae			0	0	0	0	1	0	0	0	0.13	1
denovo1476	Bacteria	Firmicutes	Erysipelotrichi	Erysipelotrichales	Erysipelotrichaceae			0	0	0	0	0	0	0	0	0.00	0
denovo1477	Bacteria	Bacteroidetes	Bacteroidia	Bacteroidales	[Paraprevotellaceae]	[Prevotella]		0	0	0	0	0	1	0	0	0.13	1
denovo1478	Unassigned							0	0	0	0	0	1	0	0	0.13	1
denovo1479	Bacteria	Bacteroidetes	Bacteroidia	Bacteroidales	Bacteroidaceae	Bacteroides	plebeius	0	0	0	1	0	0	0	0	0.13	1
denovo1480	Bacteria	Proteobacteria	Alphaproteobacteria	Rhizobiales	Bradyrhizobiaceae			0	0	0	0	0	0	0	0	0.00	0
denovo1481	Unassigned							0	0	0	0	0	0	0	0	0.00	0
denovo1482	Bacteria	Bacteroidetes	Bacteroidia	Bacteroidales	Prevotellaceae	Prevotella	copri	0	0	0	0	0	0	0	1	0.13	1
denovo1483	Unassigned							0	0	0	0	0	0	0	0	0.00	0
denovo1484	Bacteria	Firmicutes	Bacilli	Lactobacillales	Enterococcaceae	Enterococcus		0	0	0	0	0	0	0	0	0.00	0
denovo1485	Bacteria	Firmicutes	Clostridia	Clostridiales	Lachnospiraceae	Blautia		0	0	0	0	0	0	0	0	0.00	0
denovo1486	Bacteria	Firmicutes	Clostridia	Clostridiales	Lachnospiraceae	Dorea		0	0	0	0	0	1	0	0	0.13	1
denovo1487	Bacteria	Firmicutes	Clostridia	Clostridiales	Lachnospiraceae	Dorea		0	0	0	0	0	0	1	1	0.25	2
denovo1488	Bacteria	Bacteroidetes	Bacteroidia	Bacteroidales	Prevotellaceae	Prevotella	copri	0	1	0	0	0	1	0	0	0.25	2
denovo1489	Bacteria	Firmicutes	Clostridia	Clostridiales	Veillonellaceae	Phascolarctobacterium		0	0	1	0	0	0	0	0	0.13	1
denovo1490	Bacteria	Firmicutes	Clostridia	Clostridiales	Lachnospiraceae			0	0	0	0	0	1	0	0	0.13	1
denovo1491	Bacteria	Firmicutes	Clostridia	Clostridiales	Lachnospiraceae			0	0	0	1	0	0	0	0	0.13	1
denovo1492	Bacteria	Planctomycetes	Planctomycetia	Gemmatales	Gemmataceae	Gemmata		0	0	0	0	0	0	0	0	0.00	0
denovo1493	Bacteria	Firmicutes	Clostridia	Clostridiales				0	0	0	0	0	0	0	0	0.00	0
denovo1494	Bacteria	Firmicutes	Clostridia	Clostridiales	Peptostreptococcaceae			0	0	0	0	0	0	0	1	0.13	1
denovo1495	Bacteria	Firmicutes	Bacilli	Turicibacterales	Turicibacteraceae	Turicibacter		0	0	0	0	0	0	0	0	0.00	0
denovo1496	Bacteria	Firmicutes	Clostridia	Clostridiales	Veillonellaceae	Megasphaera		0	1	0	0	0	0	0	0	0.13	1
denovo1497	Bacteria	Firmicutes	Bacilli	Lactobacillales	Lactobacillaceae	Lactobacillus		0	0	0	0	0	0	0	0	0.00	0
denovo1498	Bacteria	Bacteroidetes	Bacteroidia	Bacteroidales	Prevotellaceae	Prevotella	copri	0	1	0	0	0	0	0	0	0.13	1
denovo1499	Bacteria	Firmicutes	Clostridia	Clostridiales	Lachnospiraceae	Blautia		0	0	0	0	0	0	0	0	0.00	0
denovo1500	Bacteria	Firmicutes	Erysipelotrichi	Erysipelotrichales	Erysipelotrichaceae	[Eubacterium]	biforme	0	0	0	0	0	0	0	0	0.00	0
denovo1501	Unassigned							0	0	0	0	0	1	0	0	0.13	1
denovo1502	Unassigned							0	1	0	0	0	0	0	0	0.13	1
denovo1503	Bacteria	Bacteroidetes	Bacteroidia	Bacteroidales	Prevotellaceae	Prevotella	copri	0	1	0	0	0	0	0	0	0.13	1
denovo1504	Bacteria	Firmicutes	Clostridia	Clostridiales	Lachnospiraceae			0	0	0	1	0	0	0	0	0.13	1
denovo1505	Bacteria	Firmicutes	Clostridia	Clostridiales	Clostridiaceae	Clostridium		0	0	0	0	0	0	0	0	0.00	0
denovo1506	Bacteria	Firmicutes	Clostridia	Clostridiales	Lachnospiraceae	Dorea		0	0	0	0	0	0	0	0	0.00	0
denovo1507	Bacteria	Firmicutes	Clostridia	Clostridiales	Clostridiaceae	Clostridium		0	0	0	0	0	0	0	0	0.00	0
denovo1508	Bacteria	Firmicutes	Clostridia	Clostridiales	Ruminococcaceae			0	0	0	0	0	0	0	0	0.00	0
denovo1509	Bacteria	Firmicutes	Erysipelotrichi	Erysipelotrichales	Erysipelotrichaceae			0	0	0	0	0	0	0	0	0.00	0
denovo1510	Bacteria	Firmicutes	Clostridia	Clostridiales	Veillonellaceae	Mitsuokella		1	0	0	0	0	0	0	0	0.13	1
denovo1511	Bacteria	Bacteroidetes	Bacteroidia	Bacteroidales	Bacteroidaceae	Bacteroides		0	0	0	0	0	1	0	0	0.13	1
denovo1512	Bacteria	Firmicutes	Clostridia	Clostridiales	Lachnospiraceae			0	0	0	0	0	0	1	0	0.13	1
denovo1513	Bacteria	Bacteroidetes	Bacteroidia	Bacteroidales	Bacteroidaceae	Bacteroides	plebeius	510	1417	223	8358	36	828	154	61	1448.38	8
denovo1514	Bacteria	Firmicutes	Erysipelotrichi	Erysipelotrichales	Erysipelotrichaceae	Bulleidia	p-1630-c5	0	0	0	0	1	0	0	0	0.13	1
denovo1515	Bacteria	Bacteroidetes	Bacteroidia	Bacteroidales	Prevotellaceae	Prevotella		0	0	0	0	0	0	0	0	0.00	0
denovo1516	Bacteria	Firmicutes	Erysipelotrichi	Erysipelotrichales	Erysipelotrichaceae	Bulleidia		0	0	0	0	1	0	2	0	0.38	2
denovo1517	Bacteria	Firmicutes	Clostridia	Clostridiales	Lachnospiraceae	Blautia		0	0	0	1	0	0	0	0	0.13	1
denovo1518	Bacteria	Firmicutes	Clostridia	Clostridiales	Veillonellaceae	Megasphaera		1	0	0	0	0	0	0	0	0.13	1
denovo1519	Bacteria	Bacteroidetes	Bacteroidia	Bacteroidales	Prevotellaceae	Prevotella	copri	2	0	6	0	0	1	0	2	1.38	4
denovo1520	Bacteria	Firmicutes	Clostridia	Clostridiales	Lachnospiraceae	Blautia	producta	0	2	1	1	0	0	0	0	0.50	3
denovo1521	Bacteria	Firmicutes	Clostridia	Clostridiales	Clostridiaceae			0	0	0	0	1	0	0	0	0.13	1
denovo1522	Bacteria	Bacteroidetes	Bacteroidia	Bacteroidales	Prevotellaceae	Prevotella	copri	1	0	0	0	0	0	0	0	0.13	1
denovo1523	Bacteria	Firmicutes	Clostridia	Clostridiales	Lachnospiraceae			0	0	0	1	0	0	0	0	0.13	1
denovo1524	Bacteria	Firmicutes	Erysipelotrichi	Erysipelotrichales	Erysipelotrichaceae	Bulleidia		0	0	0	0	1	0	0	0	0.13	1
denovo1525	Bacteria	Firmicutes	Clostridia	Clostridiales	Lachnospiraceae			0	0	0	0	1	1	0	2	0.50	3
denovo1526	Bacteria	Firmicutes	Clostridia	Clostridiales	Lachnospiraceae	Blautia	producta	0	0	0	0	0	0	0	0	0.00	0
denovo1527	Bacteria	Bacteroidetes	Bacteroidia	Bacteroidales	Prevotellaceae	Prevotella	copri	0	0	1	0	0	0	0	0	0.13	1
denovo1528	Bacteria	Firmicutes	Bacilli	Lactobacillales	Lactobacillaceae	Lactobacillus		0	0	0	0	0	0	0	0	0.00	0
denovo1529	Bacteria	Firmicutes	Clostridia	Clostridiales	Lachnospiraceae	[Ruminococcus]		0	0	0	0	1	0	0	0	0.13	1
denovo1530	Bacteria	Firmicutes	Clostridia	Clostridiales	Peptostreptococcaceae			0	0	0	0	0	0	0	0	0.00	0
denovo1531	Bacteria	Firmicutes	Clostridia	Clostridiales	Lachnospiraceae	Blautia	producta	0	0	0	1	0	0	0	0	0.13	1
denovo1532	Bacteria	Firmicutes	Bacilli	Lactobacillales	Streptococcaceae	Streptococcus		0	0	0	0	0	0	0	0	0.00	0
denovo1533	Bacteria	Firmicutes	Clostridia	Clostridiales	Lachnospiraceae			0	0	0	0	0	0	0	0	0.00	0
denovo1534	Bacteria	Firmicutes	Clostridia	Clostridiales	Lachnospiraceae			0	0	0	0	1	0	0	0	0.13	1
denovo1535	Bacteria	Firmicutes	Clostridia	Clostridiales	Lachnospiraceae	Blautia	producta	0	0	0	0	1	0	0	0	0.13	1
denovo1536	Bacteria	Firmicutes	Clostridia	Clostridiales				0	0	0	1	0	1	0	0	0.25	2
denovo1537	Bacteria	Firmicutes	Erysipelotrichi	Erysipelotrichales	Erysipelotrichaceae			0	0	0	0	0	0	0	0	0.00	0
denovo1538	Bacteria	Firmicutes	Clostridia	Clostridiales	Ruminococcaceae			1	0	0	0	0	0	0	0	0.13	1
denovo1539	Bacteria	Bacteroidetes	Bacteroidia	Bacteroidales	Bacteroidaceae	Bacteroides		0	0	0	0	0	1	0	0	0.13	1
denovo1540	Bacteria	Firmicutes	Clostridia	Clostridiales	Clostridiaceae			0	0	0	1	0	0	0	0	0.13	1
denovo1541	Unassigned							2	0	0	0	0	0	0	0	0.25	1
denovo1542	Bacteria	Firmicutes	Clostridia	Clostridiales	Clostridiaceae			0	0	0	0	0	0	0	0	0.00	0
denovo1543	Bacteria	Firmicutes	Clostridia	Clostridiales	Lachnospiraceae			0	0	0	0	0	1	0	0	0.13	1
denovo1544	Bacteria	Firmicutes	Clostridia	Clostridiales	Lachnospiraceae	Dorea		0	1	0	0	1	0	0	0	0.25	2
denovo1545	Bacteria	Proteobacteria	Alphaproteobacteria	Rhizobiales	Hyphomicrobiaceae	Rhodoplanes		0	0	0	0	0	0	0	0	0.00	0
denovo1546	Bacteria	Firmicutes	Clostridia	Clostridiales	Ruminococcaceae	Oscillospira		0	0	0	0	0	0	0	0	0.00	0
denovo1547	Bacteria	Bacteroidetes	Bacteroidia	Bacteroidales	Prevotellaceae	Prevotella	copri	1	0	0	0	0	0	0	0	0.13	1
denovo1548	Bacteria	Firmicutes	Clostridia	Clostridiales	Clostridiaceae	SMB53		0	0	0	0	0	0	0	0	0.00	0
denovo1549	Bacteria	Firmicutes	Clostridia	Clostridiales	Lachnospiraceae			0	0	0	0	0	0	1	0	0.13	1
denovo1550	Bacteria	Firmicutes	Clostridia	Clostridiales	Lachnospiraceae			0	0	0	0	0	0	0	0	0.00	0
denovo1551	Bacteria	Firmicutes	Clostridia	Clostridiales	Lachnospiraceae	Blautia	producta	0	0	0	0	0	0	0	0	0.00	0
denovo1552	Bacteria	Firmicutes	Clostridia	Clostridiales				0	0	0	0	0	0	1	0	0.13	1
denovo1553	Bacteria	Bacteroidetes	Bacteroidia	Bacteroidales	Prevotellaceae	Prevotella	copri	0	0	0	0	0	0	0	2	0.25	1
denovo1554	Bacteria	Firmicutes	Clostridia	Clostridiales	Lachnospiraceae			0	0	0	0	0	0	0	0	0.00	0
denovo1555	Bacteria	Proteobacteria	Betaproteobacteria	Burkholderiales	Alcaligenaceae	Sutterella		0	0	0	0	0	0	0	0	0.00	0
denovo1556	Bacteria	Firmicutes	Clostridia	Clostridiales	Lachnospiraceae			0	0	0	1	0	0	0	0	0.13	1
denovo1557	Bacteria	Firmicutes	Erysipelotrichi	Erysipelotrichales	Erysipelotrichaceae	Bulleidia	p-1630-c5	0	0	0	0	0	0	1	1	0.25	2
denovo1558	Bacteria	Bacteroidetes	Bacteroidia	Bacteroidales	Bacteroidaceae	Bacteroides		0	0	0	0	0	0	0	0	0.00	0
denovo1559	Bacteria	Firmicutes	Erysipelotrichi	Erysipelotrichales	Erysipelotrichaceae	Bulleidia	p-1630-c5	1	0	0	0	0	0	0	0	0.13	1
denovo1560	Bacteria	Bacteroidetes	Bacteroidia	Bacteroidales	Prevotellaceae	Prevotella	copri	0	0	1	0	0	0	0	0	0.13	1
denovo1561	Bacteria	Firmicutes	Clostridia	Clostridiales	Lachnospiraceae	Blautia		0	0	0	0	0	0	0	0	0.00	0
denovo1562	Bacteria	Firmicutes	Clostridia	Clostridiales	Lachnospiraceae	Blautia	producta	0	0	1	0	0	0	0	0	0.13	1
denovo1563	Bacteria	Firmicutes	Clostridia	Clostridiales	Lachnospiraceae	[Ruminococcus]	gnavus	0	0	0	0	0	0	0	0	0.00	0
denovo1564	Bacteria	Firmicutes	Clostridia	Clostridiales				0	0	0	0	0	0	0	0	0.00	0
denovo1565	Bacteria	Planctomycetes	Planctomycetia	Gemmatales	Gemmataceae			0	0	0	0	0	0	0	0	0.00	0
denovo1566	Bacteria	Firmicutes	Clostridia	Clostridiales	Lachnospiraceae	[Ruminococcus]		0	0	0	0	0	1	0	0	0.13	1
denovo1567	Bacteria	Firmicutes	Clostridia	Clostridiales	Lachnospiraceae	Blautia		0	0	0	0	0	0	0	2	0.25	1
denovo1568	Bacteria	Firmicutes	Clostridia	Clostridiales	Ruminococcaceae	Oscillospira		0	0	0	1	0	0	0	0	0.13	1
denovo1569	Bacteria	Bacteroidetes	Bacteroidia	Bacteroidales	Prevotellaceae	Prevotella	copri	0	0	1	0	0	0	0	0	0.13	1
denovo1570	Bacteria	Planctomycetes	Planctomycetia	Gemmatales	Isosphaeraceae			0	0	0	0	0	0	0	0	0.00	0
denovo1571	Bacteria	Bacteroidetes	Bacteroidia	Bacteroidales	Prevotellaceae	Prevotella	copri	0	0	0	0	0	1	0	0	0.13	1
denovo1572	Bacteria	Bacteroidetes	Bacteroidia	Bacteroidales	Prevotellaceae	Prevotella	copri	0	0	0	0	0	1	0	1	0.25	2
denovo1573	Bacteria	Firmicutes	Clostridia	Clostridiales	Lachnospiraceae			0	0	0	0	0	0	0	0	0.00	0
denovo1574	Unassigned							0	0	0	0	0	0	0	2	0.25	1
denovo1575	Bacteria	Bacteroidetes	Bacteroidia	Bacteroidales	Bacteroidaceae	Bacteroides	plebeius	0	0	0	1	0	0	0	0	0.13	1
denovo1576	Bacteria	Firmicutes	Clostridia	Clostridiales	Peptostreptococcaceae			0	0	0	0	0	0	0	1	0.13	1
denovo1577	Bacteria	Bacteroidetes	Bacteroidia	Bacteroidales	Prevotellaceae	Prevotella	copri	0	0	0	0	0	0	0	1	0.13	1
denovo1578	Bacteria	Firmicutes	Clostridia	Clostridiales				0	0	0	0	0	1	0	0	0.13	1
denovo1579	Bacteria	Firmicutes	Clostridia	Clostridiales	Clostridiaceae	Clostridium		0	0	0	0	0	0	0	1	0.13	1
denovo1580	Bacteria	Firmicutes	Bacilli	Lactobacillales	Lactobacillaceae	Lactobacillus		0	0	0	0	0	0	0	0	0.00	0
denovo1581	Bacteria	Bacteroidetes	Bacteroidia	Bacteroidales	Prevotellaceae	Prevotella	copri	0	0	1	0	0	1	0	0	0.25	2
denovo1582	Bacteria	Firmicutes	Clostridia	Clostridiales	Lachnospiraceae			0	0	0	0	3	0	0	0	0.38	1
denovo1583	Bacteria	Firmicutes	Bacilli	Lactobacillales	Lactobacillaceae	Lactobacillus		0	0	0	0	0	0	0	0	0.00	0
denovo1584	Bacteria	Bacteroidetes	Bacteroidia	Bacteroidales	Porphyromonadaceae	Parabacteroides		0	1	0	0	0	0	0	0	0.13	1
denovo1585	Bacteria	Firmicutes	Clostridia	Clostridiales	Lachnospiraceae	Dorea		0	0	0	1	0	0	0	0	0.13	1
denovo1586	Bacteria	Firmicutes	Clostridia	Clostridiales				0	0	0	0	0	0	0	0	0.00	0
denovo1587	Bacteria	Bacteroidetes	Bacteroidia	Bacteroidales	Porphyromonadaceae	Parabacteroides		0	1	0	0	0	1	2	0	0.50	3
denovo1588	Bacteria	Bacteroidetes	Bacteroidia	Bacteroidales	Prevotellaceae	Prevotella	copri	0	0	0	0	0	0	0	1	0.13	1
denovo1589	Unassigned							0	1	0	0	0	0	0	0	0.13	1
denovo1590	Bacteria	Firmicutes	Clostridia	Clostridiales				0	0	45	0	0	9	1	0	6.88	3
denovo1591	Bacteria	Firmicutes	Bacilli	Lactobacillales	Lactobacillaceae	Lactobacillus		0	0	0	0	0	0	0	0	0.00	0
denovo1592	Bacteria	Proteobacteria	Gammaproteobacteria	Aeromonadales	Succinivibrionaceae	Succinivibrio		0	0	1	0	0	0	0	0	0.13	1
denovo1593	Bacteria	Firmicutes	Clostridia	Clostridiales	Peptostreptococcaceae			0	0	0	0	0	0	0	0	0.00	0
denovo1594	Bacteria	Firmicutes	Clostridia	Clostridiales	Lachnospiraceae	[Ruminococcus]	gnavus	0	0	0	1	0	0	0	0	0.13	1
denovo1595	Unassigned							0	0	2	0	0	0	0	0	0.25	1
denovo1596	Bacteria	Proteobacteria	Deltaproteobacteria	Desulfovibrionales	Desulfovibrionaceae			1	0	0	0	0	0	0	1	0.25	2
denovo1597	Bacteria	Firmicutes	Clostridia	Clostridiales	Lachnospiraceae	Blautia	producta	0	0	0	0	0	0	0	0	0.00	0
denovo1598	Bacteria	Bacteroidetes	[Saprospirae]	[Saprospirales]	Saprospiraceae			0	0	0	0	0	0	0	0	0.00	0
denovo1599	Bacteria	Firmicutes	Clostridia	Clostridiales	Veillonellaceae	Acidaminococcus		2	0	0	0	0	0	0	0	0.25	1
denovo1600	Bacteria	Bacteroidetes	Bacteroidia	Bacteroidales	Prevotellaceae	Prevotella	copri	9	3	9	0	5	2	3	13	5.50	7
denovo1601	Bacteria	Firmicutes	Clostridia	Clostridiales	Lachnospiraceae	Blautia		0	0	0	0	0	0	0	0	0.00	0
denovo1602	Bacteria	Proteobacteria	Gammaproteobacteria	Aeromonadales	Succinivibrionaceae	Anaerobiospirillum		1	0	0	0	0	0	0	0	0.13	1
denovo1603	Bacteria	Firmicutes	Clostridia	Clostridiales	Lachnospiraceae			0	0	0	0	0	0	0	0	0.00	0
denovo1604	Bacteria	Bacteroidetes	Bacteroidia	Bacteroidales	Prevotellaceae	Prevotella	copri	0	0	1	0	0	0	0	0	0.13	1
denovo1605	Bacteria	Firmicutes	Clostridia	Clostridiales	Lachnospiraceae	Blautia		0	0	0	0	0	0	0	0	0.00	0
denovo1606	Bacteria	Firmicutes	Clostridia	Clostridiales	Clostridiaceae	Clostridium		0	0	0	0	0	0	0	1	0.13	1
denovo1607	Bacteria	Firmicutes	Clostridia	Clostridiales	Veillonellaceae	Acidaminococcus		0	0	0	0	0	0	0	1	0.13	1
denovo1608	Bacteria	Bacteroidetes	Bacteroidia	Bacteroidales	Prevotellaceae	Prevotella	copri	0	2	2	0	1	4	0	1	1.25	5
denovo1609	Bacteria	Firmicutes	Clostridia	Clostridiales	Lachnospiraceae	[Ruminococcus]		1	0	0	0	0	0	0	0	0.13	1
denovo1610	Bacteria	Firmicutes	Clostridia	Clostridiales	Veillonellaceae	Acidaminococcus		6	2	3	0	0	0	9	2	2.75	5
denovo1611	Unassigned							0	0	0	0	0	0	1	0	0.13	1
denovo1612	Bacteria	Firmicutes	Clostridia	Clostridiales	Ruminococcaceae			0	0	0	0	1	1	0	0	0.25	2
denovo1613	Bacteria	Firmicutes	Clostridia	Clostridiales				0	0	0	0	0	1	0	0	0.13	1
denovo1614	Bacteria	Firmicutes	Clostridia	Clostridiales	Lachnospiraceae	Blautia		0	0	0	0	0	0	0	0	0.00	0
denovo1615	Bacteria	Bacteroidetes	Bacteroidia	Bacteroidales	Prevotellaceae	Prevotella	copri	1	1	0	0	0	0	1	0	0.38	3
denovo1616	Unassigned							0	0	0	0	1	0	0	0	0.13	1
denovo1617	Bacteria	Firmicutes	Erysipelotrichi	Erysipelotrichales	Erysipelotrichaceae			0	0	0	0	0	0	0	0	0.00	0
denovo1618	Bacteria	Bacteroidetes	Bacteroidia	Bacteroidales	Bacteroidaceae	Bacteroides	fragilis	0	0	0	0	0	0	1	0	0.13	1
denovo1619	Bacteria	Bacteroidetes	Bacteroidia	Bacteroidales	Bacteroidaceae	Bacteroides		0	0	0	0	0	0	1	0	0.13	1
denovo1620	Bacteria	Firmicutes	Clostridia	Clostridiales	Lachnospiraceae	Lachnobacterium		0	0	0	0	0	1	0	0	0.13	1
denovo1621	Bacteria	Firmicutes	Clostridia	Clostridiales	Clostridiaceae	Clostridium		0	0	0	0	0	0	0	2	0.25	1
denovo1622	Bacteria	Bacteroidetes	Bacteroidia	Bacteroidales	Bacteroidaceae	Bacteroides		0	0	0	0	0	0	1	0	0.13	1
denovo1623	Bacteria	Firmicutes	Clostridia	Clostridiales	Lachnospiraceae	Blautia		0	1	0	0	0	0	0	0	0.13	1
denovo1624	Bacteria	Firmicutes	Clostridia	Clostridiales	Clostridiaceae	Clostridium	perfringens	0	0	0	0	0	0	0	0	0.00	0
denovo1625	Bacteria	Acidobacteria	Acidobacteria-6	iii1-15	mb2424			0	0	0	0	0	0	0	0	0.00	0
denovo1626	Bacteria	Firmicutes	Clostridia	Clostridiales	Lachnospiraceae	Coprococcus		1	0	0	0	0	0	1	0	0.25	2
denovo1627	Bacteria	Firmicutes	Clostridia	Clostridiales	Clostridiaceae			0	0	0	1	0	0	0	0	0.13	1
denovo1628	Bacteria	Firmicutes	Erysipelotrichi	Erysipelotrichales	Erysipelotrichaceae	Bulleidia		0	0	0	0	0	0	0	1	0.13	1
denovo1629	Bacteria	Firmicutes	Clostridia	Clostridiales	Lachnospiraceae			0	0	0	0	0	0	0	0	0.00	0
denovo1630	Bacteria	Firmicutes	Clostridia	Clostridiales	Lachnospiraceae	Dorea		0	0	0	0	0	0	0	0	0.00	0
denovo1631	Bacteria	Firmicutes	Erysipelotrichi	Erysipelotrichales	Erysipelotrichaceae			0	0	0	0	0	0	0	0	0.00	0
denovo1632	Bacteria	Bacteroidetes	Bacteroidia	Bacteroidales	Prevotellaceae	Prevotella	copri	0	0	0	0	1	0	0	0	0.13	1
denovo1633	Unassigned							0	0	0	0	1	0	0	0	0.13	1
denovo1634	Bacteria	Firmicutes	Clostridia	Clostridiales	Lachnospiraceae	[Ruminococcus]	gnavus	0	0	0	0	0	0	0	0	0.00	0
denovo1635	Bacteria	Firmicutes	Erysipelotrichi	Erysipelotrichales	Erysipelotrichaceae	Bulleidia	p-1630-c5	0	0	0	0	1	0	1	0	0.25	2
denovo1636	Bacteria	Bacteroidetes	Bacteroidia	Bacteroidales	Prevotellaceae	Prevotella	copri	0	0	1	0	0	0	0	0	0.13	1
denovo1637	Bacteria	Firmicutes	Clostridia	Clostridiales				0	0	0	1	0	6	0	0	0.88	2
denovo1638	Bacteria	Firmicutes	Erysipelotrichi	Erysipelotrichales	Erysipelotrichaceae	Bulleidia	p-1630-c5	1	1	0	0	0	1	1	0	0.50	4
denovo1639	Bacteria	Bacteroidetes	Bacteroidia	Bacteroidales	Prevotellaceae	Prevotella		0	4	0	0	0	0	0	0	0.50	1
denovo1640	Bacteria	Firmicutes	Erysipelotrichi	Erysipelotrichales	Erysipelotrichaceae	Catenibacterium		0	0	0	0	1	0	0	0	0.13	1
denovo1641	Bacteria	Firmicutes	Erysipelotrichi	Erysipelotrichales	Erysipelotrichaceae	[Eubacterium]	biforme	0	0	0	0	0	1	0	0	0.13	1
denovo1642	Bacteria	Bacteroidetes	Bacteroidia	Bacteroidales	Prevotellaceae	Prevotella	copri	1	0	0	0	0	0	0	1	0.25	2
denovo1643	Bacteria	Firmicutes	Clostridia	Clostridiales	Lachnospiraceae			0	0	0	0	0	1	0	0	0.13	1
denovo1644	Bacteria	Firmicutes	Clostridia	Clostridiales	Lachnospiraceae	Blautia	producta	0	0	0	0	0	0	0	0	0.00	0
denovo1645	Bacteria	Proteobacteria	Betaproteobacteria	Burkholderiales	Comamonadaceae			0	0	0	0	0	0	1	0	0.13	1
denovo1646	Bacteria	Firmicutes	Clostridia	Clostridiales	Lachnospiraceae			1	0	0	0	0	1	0	0	0.25	2
denovo1647	Bacteria	Firmicutes	Clostridia	Clostridiales	Ruminococcaceae			0	0	0	1	0	0	0	0	0.13	1
denovo1648	Bacteria	Firmicutes	Erysipelotrichi	Erysipelotrichales	Erysipelotrichaceae	[Eubacterium]	biforme	0	0	0	0	0	0	1	0	0.13	1
denovo1649	Bacteria	Firmicutes	Clostridia	Clostridiales	Veillonellaceae	Megasphaera		0	1	0	0	0	0	0	0	0.13	1
denovo1650	Bacteria	Firmicutes	Clostridia	Clostridiales	Lachnospiraceae	Roseburia		0	0	0	0	0	0	1	0	0.13	1
denovo1651	Bacteria	Actinobacteria	Acidimicrobiia	Acidimicrobiales	C111			0	0	0	0	0	0	0	0	0.00	0
denovo1652	Bacteria	Firmicutes	Clostridia	Clostridiales	Peptostreptococcaceae			0	0	0	0	0	0	0	1	0.13	1
denovo1653	Bacteria	Bacteroidetes	Bacteroidia	Bacteroidales	Bacteroidaceae	Bacteroides	eggerthii	1	134	38	0	28	129	66	4	50.00	7
denovo1654	Bacteria	Firmicutes	Clostridia	Clostridiales				0	0	0	1	0	0	0	0	0.13	1
denovo1655	Bacteria	Firmicutes	Erysipelotrichi	Erysipelotrichales	Erysipelotrichaceae	[Eubacterium]	biforme	1	0	0	0	0	0	0	0	0.13	1
denovo1656	Bacteria	Firmicutes	Erysipelotrichi	Erysipelotrichales	Erysipelotrichaceae			0	0	0	0	0	0	0	0	0.00	0
denovo1657	Bacteria	Firmicutes	Clostridia	Clostridiales				0	0	0	0	0	0	0	0	0.00	0
denovo1658	Bacteria	Firmicutes	Clostridia	Clostridiales	Lachnospiraceae	[Ruminococcus]	gnavus	0	0	0	0	0	0	0	0	0.00	0
denovo1659	Bacteria	Firmicutes	Clostridia	Clostridiales	Lachnospiraceae	Blautia		0	0	0	0	0	0	0	0	0.00	0
denovo1660	Bacteria	Firmicutes	Clostridia	Clostridiales				0	0	0	0	0	0	0	1	0.13	1
denovo1661	Bacteria	Firmicutes	Clostridia	Clostridiales	Lachnospiraceae	[Ruminococcus]		0	0	0	1	0	0	0	0	0.13	1
denovo1662	Bacteria	Firmicutes	Clostridia	Clostridiales				0	0	0	0	0	1	0	0	0.13	1
denovo1663	Bacteria	Bacteroidetes	Bacteroidia	Bacteroidales	Bacteroidaceae	Bacteroides		0	0	0	0	0	0	0	0	0.00	0
denovo1664	Bacteria	Firmicutes	Erysipelotrichi	Erysipelotrichales	Erysipelotrichaceae	Bulleidia		0	0	1	0	0	0	0	0	0.13	1
denovo1665	Bacteria	Bacteroidetes	Bacteroidia	Bacteroidales	Prevotellaceae	Prevotella	copri	0	1	0	0	0	0	0	0	0.13	1
denovo1666	Bacteria	Firmicutes	Clostridia	Clostridiales	Lachnospiraceae	Blautia		0	0	0	0	0	0	0	0	0.00	0
denovo1667	Bacteria	Firmicutes	Erysipelotrichi	Erysipelotrichales	Erysipelotrichaceae	[Eubacterium]	biforme	0	0	0	0	0	0	0	0	0.00	0
denovo1668	Bacteria	Firmicutes	Clostridia	Clostridiales				0	0	0	0	1	0	0	0	0.13	1
denovo1669	Bacteria	Firmicutes	Clostridia	Clostridiales	Clostridiaceae			0	0	0	0	0	0	0	0	0.00	0
denovo1670	Bacteria	Bacteroidetes	Bacteroidia	Bacteroidales	[Paraprevotellaceae]	[Prevotella]		0	0	0	0	0	0	0	0	0.00	0
denovo1671	Bacteria	Firmicutes	Clostridia	Clostridiales	Clostridiaceae			0	0	0	0	0	0	0	0	0.00	0
denovo1672	Bacteria	Firmicutes	Erysipelotrichi	Erysipelotrichales	Erysipelotrichaceae	Bulleidia		0	1	0	0	0	0	0	0	0.13	1
denovo1673	Bacteria	Firmicutes	Clostridia	Clostridiales				0	0	0	0	0	0	0	0	0.00	0
denovo1674	Bacteria	Bacteroidetes	Bacteroidia	Bacteroidales	Bacteroidaceae	Bacteroides	plebeius	0	0	0	0	0	1	0	0	0.13	1
denovo1675	Bacteria	Bacteroidetes	Bacteroidia	Bacteroidales	Bacteroidaceae	Bacteroides		0	0	0	0	0	0	0	0	0.00	0
denovo1676	Bacteria	Bacteroidetes	Bacteroidia	Bacteroidales	Bacteroidaceae	Bacteroides		0	0	0	0	0	0	0	0	0.00	0
denovo1677	Bacteria	Firmicutes	Clostridia	Clostridiales	Clostridiaceae	Clostridium		0	0	0	0	0	0	0	0	0.00	0
denovo1678	Bacteria	Firmicutes	Clostridia	Clostridiales				1	0	0	0	0	0	0	0	0.13	1
denovo1679	Bacteria	Bacteroidetes	Bacteroidia	Bacteroidales	Bacteroidaceae	Bacteroides		0	1	0	0	0	0	0	0	0.13	1
denovo1680	Bacteria	Firmicutes	Erysipelotrichi	Erysipelotrichales	Erysipelotrichaceae			0	0	0	0	0	0	0	0	0.00	0
denovo1681	Bacteria	Firmicutes	Clostridia	Clostridiales				0	0	0	0	0	0	0	0	0.00	0
denovo1682	Bacteria	Firmicutes	Clostridia	Clostridiales	Lachnospiraceae	Blautia		0	0	0	0	1	0	0	0	0.13	1
denovo1683	Bacteria	Bacteroidetes	Bacteroidia	Bacteroidales	Prevotellaceae	Prevotella	copri	1	0	0	0	0	0	0	0	0.13	1
denovo1684	Bacteria	Firmicutes	Clostridia	Clostridiales	Clostridiaceae			0	0	0	1	0	0	0	0	0.13	1
denovo1685	Bacteria	Bacteroidetes	Bacteroidia	Bacteroidales	Prevotellaceae	Prevotella	copri	0	0	1	0	0	0	0	0	0.13	1
denovo1686	Bacteria	Firmicutes	Clostridia	Clostridiales	Lachnospiraceae			0	1	0	0	0	0	0	0	0.13	1
denovo1687	Bacteria	Firmicutes	Clostridia	Clostridiales	Lachnospiraceae	[Ruminococcus]	gnavus	0	0	0	0	0	0	0	0	0.00	0
denovo1688	Bacteria	Firmicutes	Bacilli	Lactobacillales	Streptococcaceae	Streptococcus		0	0	0	0	0	0	0	0	0.00	0
denovo1689	Bacteria	Bacteroidetes	Bacteroidia	Bacteroidales	Prevotellaceae	Prevotella	copri	0	0	0	0	0	0	1	0	0.13	1
denovo1690	Bacteria	Bacteroidetes	Bacteroidia	Bacteroidales	Bacteroidaceae	Bacteroides		0	0	0	0	0	0	0	0	0.00	0
denovo1691	Bacteria	Bacteroidetes	Bacteroidia	Bacteroidales	Prevotellaceae	Prevotella	copri	0	0	1	0	0	0	0	0	0.13	1
denovo1692	Bacteria	Proteobacteria	Epsilonproteobacteria	Campylobacterales	Campylobacteraceae	Campylobacter		0	1	0	0	0	0	0	0	0.13	1
denovo1693	Bacteria	Proteobacteria	Alphaproteobacteria	Caulobacterales	Caulobacteraceae			0	0	0	0	0	0	0	0	0.00	0
denovo1694	Bacteria	Bacteroidetes	Bacteroidia	Bacteroidales	Prevotellaceae	Prevotella	copri	0	0	0	0	0	1	0	0	0.13	1
denovo1695	Bacteria	Planctomycetes	Phycisphaerae	WD2101				0	0	0	0	0	0	0	0	0.00	0
denovo1696	Bacteria	Planctomycetes	Planctomycetia	Pirellulales	Pirellulaceae			0	0	0	0	0	0	0	0	0.00	0
denovo1697	Bacteria	Proteobacteria	Gammaproteobacteria	Xanthomonadales	Xanthomonadaceae	Rhodanobacter		0	0	0	0	0	0	0	0	0.00	0
denovo1698	Bacteria	Firmicutes	Clostridia	Clostridiales	Lachnospiraceae	Dorea		0	0	0	0	1	0	0	0	0.13	1
denovo1699	Bacteria	Bacteroidetes	Bacteroidia	Bacteroidales	Prevotellaceae	Prevotella	copri	1	0	0	0	0	1	0	0	0.25	2
denovo1700	Bacteria	Firmicutes	Clostridia	Clostridiales	Clostridiaceae	Clostridium	hiranonis	0	0	0	1	0	0	0	0	0.13	1
denovo1701	Bacteria	Firmicutes	Clostridia	Clostridiales	Clostridiaceae	Clostridium		0	0	0	0	0	0	0	0	0.00	0
denovo1702	Bacteria	Firmicutes	Clostridia	Clostridiales	Lachnospiraceae			0	0	0	0	0	0	0	0	0.00	0
denovo1703	Bacteria	Firmicutes	Clostridia	Clostridiales	Clostridiaceae	Clostridium	hiranonis	0	0	0	1	0	0	0	0	0.13	1
denovo1704	Bacteria	Bacteroidetes	Bacteroidia	Bacteroidales	Prevotellaceae	Prevotella	copri	1	0	0	0	0	0	0	0	0.13	1
denovo1705	Bacteria	Firmicutes	Clostridia	Clostridiales	Lachnospiraceae			0	0	0	0	0	1	0	0	0.13	1
denovo1706	Bacteria	Firmicutes	Clostridia	Clostridiales	Lachnospiraceae			0	0	0	0	0	2	0	3	0.63	2
denovo1707	Bacteria	Bacteroidetes	Bacteroidia	Bacteroidales	Prevotellaceae	Prevotella	copri	0	0	1	0	0	0	0	0	0.13	1
denovo1708	Bacteria	Planctomycetes	Phycisphaerae	WD2101				0	0	0	0	0	0	0	0	0.00	0
denovo1709	Bacteria	Firmicutes	Clostridia	Clostridiales				0	0	0	0	0	0	1	0	0.13	1
denovo1710	Bacteria	Firmicutes	Erysipelotrichi	Erysipelotrichales	Erysipelotrichaceae	Bulleidia		0	0	0	0	0	0	0	0	0.00	0
denovo1711	Bacteria	Actinobacteria	Acidimicrobiia	Acidimicrobiales				0	0	0	0	0	0	0	0	0.00	0
denovo1712	Bacteria	Bacteroidetes	Bacteroidia	Bacteroidales	Bacteroidaceae	Bacteroides		0	0	0	0	0	0	0	0	0.00	0
denovo1713	Bacteria	Firmicutes	Clostridia	Clostridiales	Clostridiaceae			0	0	0	0	0	0	0	0	0.00	0
denovo1714	Bacteria	Firmicutes	Clostridia	Clostridiales	Lachnospiraceae	Blautia	producta	0	0	0	0	1	0	0	0	0.13	1
denovo1715	Bacteria	Bacteroidetes	Bacteroidia	Bacteroidales	Prevotellaceae	Prevotella	copri	0	0	1	0	0	0	0	0	0.13	1
denovo1716	Bacteria	Bacteroidetes	Bacteroidia	Bacteroidales	Prevotellaceae	Prevotella	copri	1	1	3	0	3	0	0	0	1.00	4
denovo1717	Bacteria	Firmicutes	Erysipelotrichi	Erysipelotrichales	Erysipelotrichaceae	Allobaculum		0	0	0	0	0	0	0	0	0.00	0
denovo1718	Bacteria	Firmicutes	Clostridia	Clostridiales				0	0	0	0	0	0	1	0	0.13	1
denovo1719	Bacteria	Firmicutes	Clostridia	Clostridiales	Lachnospiraceae			0	0	0	0	1	0	0	0	0.13	1
denovo1720	Bacteria	Firmicutes	Clostridia	Clostridiales				0	0	0	0	0	0	0	0	0.00	0
denovo1721	Bacteria	Firmicutes	Clostridia	Clostridiales	Lachnospiraceae			0	0	0	0	0	0	1	0	0.13	1
denovo1722	Bacteria	Firmicutes	Clostridia	Clostridiales	Lachnospiraceae	[Ruminococcus]		0	0	0	0	0	0	0	0	0.00	0
denovo1723	Bacteria	Firmicutes	Clostridia	Clostridiales	Lachnospiraceae			0	0	0	0	0	0	0	0	0.00	0
denovo1724	Bacteria	Proteobacteria	Betaproteobacteria	SC-I-84				0	0	0	0	0	0	0	0	0.00	0
denovo1725	Bacteria	Bacteroidetes	Bacteroidia	Bacteroidales	Bacteroidaceae	Bacteroides		0	0	0	0	0	0	0	0	0.00	0
denovo1726	Bacteria	Firmicutes	Erysipelotrichi	Erysipelotrichales	Erysipelotrichaceae	Bulleidia	p-1630-c5	0	0	0	0	1	0	0	0	0.13	1
denovo1727	Bacteria	Firmicutes	Clostridia	Clostridiales	Lachnospiraceae			0	0	0	0	0	0	0	0	0.00	0
denovo1728	Bacteria	Firmicutes	Clostridia	Clostridiales	Lachnospiraceae			0	0	0	0	0	0	0	0	0.00	0
denovo1729	Bacteria	Bacteroidetes	Bacteroidia	Bacteroidales	Prevotellaceae	Prevotella	copri	0	1	0	0	0	0	0	0	0.13	1
denovo1730	Bacteria	Firmicutes	Clostridia	Clostridiales	Lachnospiraceae			0	0	0	0	0	0	0	0	0.00	0
denovo1731	Bacteria	Bacteroidetes	Bacteroidia	Bacteroidales	Prevotellaceae	Prevotella	copri	0	0	0	0	1	0	0	0	0.13	1
denovo1732	Bacteria	Bacteroidetes	Bacteroidia	Bacteroidales	Prevotellaceae	Prevotella	copri	1	0	0	0	0	0	0	0	0.13	1
denovo1733	Bacteria	Bacteroidetes	Bacteroidia	Bacteroidales	Prevotellaceae	Prevotella	copri	0	0	0	0	0	1	0	0	0.13	1
denovo1734	Bacteria	Firmicutes	Clostridia	Clostridiales	Lachnospiraceae	Blautia		0	0	0	2	0	0	0	0	0.25	1
denovo1735	Bacteria	Firmicutes	Clostridia	Clostridiales	Lachnospiraceae	Blautia		0	0	0	0	0	0	0	0	0.00	0
denovo1736	Bacteria	Firmicutes	Clostridia	Clostridiales	Clostridiaceae			0	0	0	0	0	0	0	0	0.00	0
denovo1737	Bacteria	Firmicutes	Bacilli	Lactobacillales	Lactobacillaceae	Lactobacillus		0	0	0	0	0	0	0	0	0.00	0
denovo1738	Bacteria	Firmicutes	Clostridia	Clostridiales	Lachnospiraceae			0	0	0	0	0	0	0	0	0.00	0
denovo1739	Bacteria	Firmicutes	Clostridia	Clostridiales	Lachnospiraceae			9	101	4	21	39	11	7	7	24.88	8
denovo1740	Bacteria	Firmicutes	Clostridia	Clostridiales	Ruminococcaceae	Ruminococcus		0	8	1	0	4	1	0	1	1.88	5
denovo1741	Bacteria	Firmicutes	Clostridia	Clostridiales	Lachnospiraceae	Blautia	producta	0	0	0	1	0	0	0	0	0.13	1
denovo1742	Unassigned							0	1	0	0	0	0	0	0	0.13	1
denovo1743	Bacteria	Proteobacteria	Gammaproteobacteria	Aeromonadales	Succinivibrionaceae	Anaerobiospirillum		0	0	1	0	0	0	0	0	0.13	1
denovo1744	Bacteria	Planctomycetes	Phycisphaerae	WD2101				0	0	0	0	0	0	0	0	0.00	0
denovo1745	Bacteria	Firmicutes	Clostridia	Clostridiales	Ruminococcaceae			0	0	0	0	0	0	0	0	0.00	0
denovo1746	Bacteria	Firmicutes	Clostridia	Clostridiales				0	0	0	0	0	1	0	0	0.13	1
denovo1747	Bacteria	Firmicutes	Clostridia	Clostridiales	Clostridiaceae	Clostridium	perfringens	0	0	0	0	0	0	0	0	0.00	0
denovo1748	Bacteria	Firmicutes	Clostridia	Clostridiales	Peptostreptococcaceae			0	0	0	0	0	0	0	0	0.00	0
denovo1749	Bacteria	Firmicutes	Clostridia	Clostridiales	Clostridiaceae	Clostridium	perfringens	0	5	0	0	1	0	4	623	79.13	4
denovo1750	Bacteria	Proteobacteria	Betaproteobacteria	Neisseriales	Neisseriaceae			0	0	0	0	0	0	2	0	0.25	1
denovo1751	Bacteria	Firmicutes	Clostridia	Clostridiales	Lachnospiraceae	Blautia	producta	0	1	0	0	0	0	1	1	0.38	3
denovo1752	Bacteria	Firmicutes	Clostridia	Clostridiales	Veillonellaceae	Megasphaera		0	0	1	0	0	0	0	0	0.13	1
denovo1753	Bacteria	Firmicutes	Clostridia	Clostridiales				0	0	0	0	1	0	0	0	0.13	1
denovo1754	Bacteria	Firmicutes	Clostridia	Clostridiales	Lachnospiraceae			0	0	0	0	0	0	0	0	0.00	0
denovo1755	Unassigned							0	1	0	0	0	0	0	0	0.13	1
denovo1756	Bacteria	Firmicutes	Clostridia	Clostridiales	Veillonellaceae	Acidaminococcus		4	4	0	0	0	0	0	0	1.00	2
denovo1757	Bacteria	Bacteroidetes	Bacteroidia	Bacteroidales	Prevotellaceae	Prevotella	copri	0	0	0	0	0	0	0	0	0.00	0
denovo1758	Bacteria	Firmicutes	Bacilli	Lactobacillales	Lactobacillaceae	Lactobacillus		0	0	0	0	0	0	0	0	0.00	0
denovo1759	Bacteria	Firmicutes	Clostridia	Clostridiales	Clostridiaceae			0	0	0	0	0	0	0	0	0.00	0
denovo1760	Bacteria	Firmicutes	Bacilli	Lactobacillales	Lactobacillaceae	Lactobacillus		0	0	0	0	0	0	0	0	0.00	0
denovo1761	Bacteria	Fusobacteria	Fusobacteriia	Fusobacteriales	Fusobacteriaceae	Fusobacterium		0	0	0	0	0	0	0	0	0.00	0
denovo1762	Bacteria	Firmicutes	Clostridia	Clostridiales				0	0	0	0	0	1	0	0	0.13	1
denovo1763	Bacteria	Firmicutes	Clostridia	Clostridiales	Lachnospiraceae			0	0	0	0	0	0	0	0	0.00	0
denovo1764	Bacteria	Firmicutes	Bacilli	Lactobacillales	Lactobacillaceae	Lactobacillus		0	0	0	0	0	0	0	0	0.00	0
denovo1765	Bacteria	Firmicutes	Clostridia	Clostridiales	Lachnospiraceae			0	0	0	0	0	0	0	0	0.00	0
denovo1766	Bacteria	Firmicutes	Clostridia	Clostridiales	Lachnospiraceae	Blautia		0	0	0	1	0	0	0	0	0.13	1
denovo1767	Bacteria	Bacteroidetes	Bacteroidia	Bacteroidales	Bacteroidaceae	Bacteroides		0	0	0	0	0	1	0	0	0.13	1
denovo1768	Bacteria	Firmicutes	Clostridia	Clostridiales	Lachnospiraceae	Blautia		0	0	0	0	0	0	0	0	0.00	0
denovo1769	Bacteria	Firmicutes	Clostridia	Clostridiales	Clostridiaceae	Clostridium		0	0	0	0	0	0	0	0	0.00	0
denovo1770	Bacteria	Firmicutes	Clostridia	Clostridiales	Clostridiaceae	Clostridium	perfringens	0	0	0	0	0	0	0	0	0.00	0
denovo1771	Bacteria	Firmicutes	Clostridia	Clostridiales	Lachnospiraceae			0	0	0	1	0	0	0	0	0.13	1
denovo1772	Bacteria	Firmicutes	Clostridia	Clostridiales	Lachnospiraceae	Roseburia		0	0	0	0	0	0	1	0	0.13	1
denovo1773	Bacteria	Firmicutes	Clostridia	Clostridiales	Ruminococcaceae			0	0	0	0	0	1	0	0	0.13	1
denovo1774	Bacteria	Fusobacteria	Fusobacteriia	Fusobacteriales	Fusobacteriaceae	Fusobacterium		0	0	0	0	0	1	0	0	0.13	1
denovo1775	Bacteria	Bacteroidetes	Bacteroidia	Bacteroidales	Prevotellaceae	Prevotella		0	0	0	0	0	0	0	1	0.13	1
denovo1776	Bacteria	Bacteroidetes	Bacteroidia	Bacteroidales	Prevotellaceae	Prevotella	copri	0	0	0	0	0	0	0	1	0.13	1
denovo1777	Bacteria	Firmicutes	Clostridia	Clostridiales	Veillonellaceae	Acidaminococcus		0	1	0	0	0	0	0	0	0.13	1
denovo1778	Bacteria	Firmicutes	Clostridia	Clostridiales	Lachnospiraceae			0	0	0	0	0	0	0	0	0.00	0
denovo1779	Bacteria	Firmicutes	Clostridia	Clostridiales	Lachnospiraceae			0	0	0	0	1	0	0	0	0.13	1
denovo1780	Bacteria	Firmicutes	Clostridia	Clostridiales	Lachnospiraceae	Blautia		0	0	1	0	0	0	0	0	0.13	1
denovo1781	Bacteria	Bacteroidetes	Bacteroidia	Bacteroidales	Prevotellaceae	Prevotella	copri	0	0	0	0	1	0	0	0	0.13	1
denovo1782	Bacteria	Bacteroidetes	Bacteroidia	Bacteroidales	Bacteroidaceae	Bacteroides		0	0	0	0	0	1	0	0	0.13	1
denovo1783	Bacteria	Firmicutes	Clostridia	Clostridiales	Clostridiaceae			0	0	0	0	0	0	0	0	0.00	0
denovo1784	Bacteria	Firmicutes	Clostridia	Clostridiales	Lachnospiraceae	Dorea		0	0	0	0	0	0	0	0	0.00	0
denovo1785	Bacteria	Bacteroidetes	Bacteroidia	Bacteroidales	Prevotellaceae	Prevotella	copri	0	0	0	0	0	2	0	1	0.38	2
denovo1786	Bacteria	Firmicutes	Clostridia	Clostridiales	Lachnospiraceae	Dorea		0	17	1	7	3	2	3	0	4.13	6
denovo1787	Bacteria	Firmicutes	Clostridia	Clostridiales				0	0	0	0	0	0	0	0	0.00	0
denovo1788	Bacteria	Firmicutes	Clostridia	Clostridiales	Clostridiaceae	Clostridium	perfringens	0	0	0	0	0	0	0	2	0.25	1
denovo1789	Unassigned							0	0	0	0	0	1	0	0	0.13	1
denovo1790	Bacteria	Firmicutes	Clostridia	Clostridiales	Clostridiaceae			0	0	0	0	0	0	0	0	0.00	0
denovo1791	Bacteria	Firmicutes	Erysipelotrichi	Erysipelotrichales	Erysipelotrichaceae	Catenibacterium		0	0	0	0	1	0	0	0	0.13	1
denovo1792	Bacteria	Bacteroidetes	Bacteroidia	Bacteroidales	Prevotellaceae	Prevotella	copri	0	0	2	0	0	0	0	0	0.25	1
denovo1793	Bacteria	Firmicutes	Erysipelotrichi	Erysipelotrichales	Erysipelotrichaceae	Bulleidia	p-1630-c5	0	0	0	0	0	0	0	0	0.00	0
denovo1794	Bacteria	Firmicutes	Clostridia	Clostridiales	Lachnospiraceae			0	1	0	1	2	0	0	1	0.63	4
denovo1795	Bacteria	Firmicutes	Clostridia	Clostridiales	Veillonellaceae	Megasphaera		0	0	1	0	0	0	0	0	0.13	1
denovo1796	Bacteria	Firmicutes	Erysipelotrichi	Erysipelotrichales	Erysipelotrichaceae	Asteroleplasma	anaerobium	0	0	0	1	0	0	0	0	0.13	1
denovo1797	Bacteria	Firmicutes	Clostridia	Clostridiales	Veillonellaceae	Megasphaera		1	0	0	0	2	0	0	0	0.38	2
denovo1798	Bacteria	Firmicutes	Clostridia	Clostridiales	Ruminococcaceae			0	0	0	1	0	0	0	0	0.13	1
denovo1799	Bacteria	Bacteroidetes	Bacteroidia	Bacteroidales	[Paraprevotellaceae]	[Prevotella]		0	0	0	0	1	0	0	0	0.13	1
denovo1800	Bacteria	Firmicutes	Bacilli	Lactobacillales	Lactobacillaceae	Lactobacillus		0	0	0	0	0	0	0	0	0.00	0
denovo1801	Bacteria	Firmicutes	Clostridia	Clostridiales	Clostridiaceae	Clostridium	perfringens	0	0	0	0	0	0	0	0	0.00	0
denovo1802	Bacteria	Proteobacteria	Epsilonproteobacteria	Campylobacterales	Campylobacteraceae	Campylobacter		0	0	0	0	0	0	0	0	0.00	0
denovo1803	Bacteria	Bacteroidetes	Bacteroidia	Bacteroidales	Prevotellaceae	Prevotella		0	0	0	0	0	1	0	0	0.13	1
denovo1804	Bacteria	Firmicutes	Clostridia	Clostridiales	Veillonellaceae	Acidaminococcus		0	1	0	0	0	0	0	0	0.13	1
denovo1805	Bacteria	Firmicutes	Clostridia	Clostridiales	Lachnospiraceae			0	0	0	12	0	0	0	0	1.50	1
denovo1806	Bacteria	Firmicutes	Clostridia	Clostridiales	Lachnospiraceae			0	0	0	0	1	0	0	0	0.13	1
denovo1807	Bacteria	Actinobacteria	Acidimicrobiia	Acidimicrobiales	C111			0	0	0	0	0	0	0	0	0.00	0
denovo1808	Bacteria	Firmicutes	Clostridia	Clostridiales	Lachnospiraceae			0	0	0	0	0	1	0	0	0.13	1
denovo1809	Bacteria	Bacteroidetes	Bacteroidia	Bacteroidales	Prevotellaceae	Prevotella	copri	13	0	12	0	4	2	7	13	6.38	6
denovo1810	Bacteria	Firmicutes	Clostridia	Clostridiales				0	0	0	0	0	1	0	0	0.13	1
denovo1811	Bacteria	Firmicutes	Clostridia	Clostridiales	Lachnospiraceae			0	0	0	0	0	0	0	1	0.13	1
denovo1812	Bacteria	Bacteroidetes	Bacteroidia	Bacteroidales	Prevotellaceae	Prevotella	copri	0	0	0	0	0	0	1	0	0.13	1
denovo1813	Bacteria	Firmicutes	Clostridia	Clostridiales	Lachnospiraceae	[Ruminococcus]		0	0	0	0	0	0	0	1	0.13	1
denovo1814	Bacteria	Bacteroidetes	Bacteroidia	Bacteroidales	Bacteroidaceae	Bacteroides		0	0	0	0	0	0	0	0	0.00	0
denovo1815	Bacteria	Verrucomicrobia	[Spartobacteria]	[Chthoniobacterales]	[Chthoniobacteraceae]	Chthoniobacter		0	0	0	0	0	0	0	0	0.00	0
denovo1816	Bacteria	Firmicutes	Clostridia	Clostridiales	Lachnospiraceae	Blautia	producta	0	1	0	0	0	0	0	0	0.13	1
denovo1817	Bacteria	Firmicutes	Clostridia	Clostridiales	Lachnospiraceae	[Ruminococcus]		0	0	0	0	0	0	0	1	0.13	1
denovo1818	Bacteria	Firmicutes	Clostridia	Clostridiales	Lachnospiraceae			0	0	0	0	0	0	0	0	0.00	0
denovo1819	Bacteria	Firmicutes	Clostridia	Clostridiales	Lachnospiraceae			0	0	0	0	0	0	0	0	0.00	0
denovo1820	Bacteria	Firmicutes	Clostridia	Clostridiales				0	0	0	0	0	0	0	0	0.00	0
denovo1821	Bacteria	Firmicutes	Bacilli	Lactobacillales	Enterococcaceae	Enterococcus	cecorum	0	0	0	0	0	0	0	0	0.00	0
denovo1822	Bacteria	Firmicutes	Clostridia	Clostridiales	Clostridiaceae			0	0	0	0	0	0	0	0	0.00	0
denovo1823	Bacteria	Acidobacteria	[Chloracidobacteria]	11月24日				0	0	0	0	0	0	0	0	0.00	0
denovo1824	Bacteria	Firmicutes	Clostridia	Clostridiales	Lachnospiraceae	[Ruminococcus]	gnavus	0	0	0	0	0	0	0	0	0.00	0
denovo1825	Bacteria	Firmicutes	Clostridia	Clostridiales	Clostridiaceae			0	0	0	0	0	0	0	0	0.00	0
denovo1826	Bacteria	Bacteroidetes	Bacteroidia	Bacteroidales	Bacteroidaceae	Bacteroides		0	1	0	5	1	1	9	0	2.13	5
denovo1827	Bacteria	Bacteroidetes	Bacteroidia	Bacteroidales	Bacteroidaceae	Bacteroides	plebeius	0	0	0	1	0	0	0	0	0.13	1
denovo1828	Bacteria	Firmicutes	Clostridia	Clostridiales				0	0	0	0	0	1	0	0	0.13	1
denovo1829	Bacteria	Bacteroidetes	Bacteroidia	Bacteroidales	Prevotellaceae	Prevotella	copri	0	0	0	0	0	0	1	0	0.13	1
denovo1830	Bacteria	Firmicutes	Clostridia	Clostridiales	Clostridiaceae	Clostridium		0	0	0	0	0	0	0	1	0.13	1
denovo1831	Bacteria	Bacteroidetes	Bacteroidia	Bacteroidales	Prevotellaceae	Prevotella	copri	0	1	0	0	1	0	0	0	0.25	2
denovo1832	Bacteria	Firmicutes	Clostridia	Clostridiales	Clostridiaceae	Clostridium	perfringens	0	0	0	0	0	0	0	0	0.00	0
denovo1833	Bacteria	Bacteroidetes	Bacteroidia	Bacteroidales	Prevotellaceae	Prevotella	copri	0	0	0	0	0	0	0	0	0.00	0
denovo1834	Bacteria	Firmicutes	Clostridia	Clostridiales	Lachnospiraceae	Dorea		0	0	0	0	0	0	0	0	0.00	0
denovo1835	Bacteria	Firmicutes	Clostridia	Clostridiales	Clostridiaceae			0	1	0	0	0	0	0	0	0.13	1
denovo1836	Bacteria	Bacteroidetes	Bacteroidia	Bacteroidales	Bacteroidaceae	Bacteroides	uniformis	0	1	0	0	0	0	0	0	0.13	1
denovo1837	Bacteria	Proteobacteria	Gammaproteobacteria	Aeromonadales	Succinivibrionaceae	Succinivibrio		0	0	2	0	0	0	0	0	0.25	1
denovo1838	Bacteria	Bacteroidetes	[Saprospirae]	[Saprospirales]	Chitinophagaceae			0	0	0	0	0	0	0	0	0.00	0
denovo1839	Bacteria	Firmicutes	Clostridia	Clostridiales				0	0	0	0	0	0	1	0	0.13	1
denovo1840	Bacteria	Bacteroidetes	Bacteroidia	Bacteroidales	Prevotellaceae	Prevotella	copri	0	0	0	0	1	0	0	0	0.13	1
denovo1841	Bacteria	Bacteroidetes	Bacteroidia	Bacteroidales	Porphyromonadaceae	Parabacteroides	distasonis	0	0	0	0	0	1	0	0	0.13	1
denovo1842	Bacteria	Firmicutes	Clostridia	Clostridiales	Clostridiaceae			0	0	0	0	0	0	0	0	0.00	0
denovo1843	Bacteria	Bacteroidetes	Bacteroidia	Bacteroidales	Prevotellaceae	Prevotella	copri	0	0	0	0	1	0	0	0	0.13	1
denovo1844	Bacteria	Firmicutes	Bacilli	Lactobacillales	Lactobacillaceae	Lactobacillus		0	0	0	0	0	0	0	0	0.00	0
denovo1845	Bacteria	Firmicutes	Clostridia	Clostridiales	Lachnospiraceae	Blautia		0	0	0	0	0	0	0	1	0.13	1
denovo1846	Bacteria	Firmicutes	Clostridia	Clostridiales	Clostridiaceae			0	0	0	0	0	0	0	0	0.00	0
denovo1847	Bacteria	Firmicutes	Clostridia	Clostridiales	Ruminococcaceae			0	0	0	1	0	0	0	0	0.13	1
denovo1848	Bacteria	Firmicutes	Clostridia	Clostridiales	Clostridiaceae			0	0	0	0	1	0	0	0	0.13	1
denovo1849	Bacteria	Firmicutes	Clostridia	Clostridiales	Lachnospiraceae	Dorea		0	0	0	0	0	0	0	0	0.00	0
denovo1850	Bacteria	Firmicutes	Clostridia	Clostridiales				0	0	1	0	0	0	0	0	0.13	1
denovo1851	Bacteria	Firmicutes	Clostridia	Clostridiales				0	0	0	0	0	0	1	0	0.13	1
denovo1852	Bacteria	Firmicutes	Clostridia	Clostridiales	Ruminococcaceae	Oscillospira		0	0	0	0	0	1	0	0	0.13	1
denovo1853	Bacteria	Bacteroidetes	Bacteroidia	Bacteroidales	Prevotellaceae	Prevotella	copri	0	0	1	0	0	0	0	0	0.13	1
denovo1854	Bacteria	Firmicutes	Bacilli	Lactobacillales	Lactobacillaceae	Lactobacillus		0	0	0	0	0	0	0	0	0.00	0
denovo1855	Bacteria	Firmicutes	Clostridia	Clostridiales	Lachnospiraceae			0	1	0	0	0	0	0	0	0.13	1
denovo1856	Bacteria	Bacteroidetes	Bacteroidia	Bacteroidales	Bacteroidaceae	Bacteroides		0	0	0	2	0	0	0	0	0.25	1
denovo1857	Bacteria	Bacteroidetes	Bacteroidia	Bacteroidales	Prevotellaceae	Prevotella	copri	1	0	1	0	0	0	1	1	0.50	4
denovo1858	Bacteria	Bacteroidetes	Bacteroidia	Bacteroidales	Prevotellaceae	Prevotella	copri	0	0	1	0	0	0	0	0	0.13	1
denovo1859	Bacteria	Firmicutes	Erysipelotrichi	Erysipelotrichales	Erysipelotrichaceae			0	0	0	0	0	0	0	0	0.00	0
denovo1860	Bacteria	Firmicutes	Clostridia	Clostridiales	Lachnospiraceae			0	0	0	0	0	2	0	0	0.25	1
denovo1861	Bacteria	Planctomycetes	Planctomycetia	Pirellulales	Pirellulaceae	Pirellula		0	0	0	0	0	0	0	0	0.00	0
denovo1862	Bacteria	Firmicutes	Clostridia	Clostridiales	Clostridiaceae	Clostridium	hiranonis	0	32	2	45	19	2	1	20	15.13	7
denovo1863	Bacteria	Proteobacteria	Betaproteobacteria	Burkholderiales	Comamonadaceae	Ramlibacter		0	0	0	0	0	0	0	0	0.00	0
denovo1864	Bacteria	Firmicutes	Erysipelotrichi	Erysipelotrichales	Erysipelotrichaceae	[Eubacterium]	cylindroides	0	2	0	0	0	0	0	1	0.38	2
denovo1865	Bacteria	Firmicutes	Clostridia	Clostridiales	Lachnospiraceae	Blautia		2	92	5	30	20	24	77	2	31.50	8
denovo1866	Bacteria	Bacteroidetes	Bacteroidia	Bacteroidales	Bacteroidaceae	Bacteroides		0	0	0	0	0	0	0	0	0.00	0
denovo1867	Bacteria	Proteobacteria	Alphaproteobacteria	Rhodospirillales	Rhodospirillaceae			0	0	0	0	0	0	0	0	0.00	0
denovo1868	Unassigned							0	0	0	0	0	0	0	1	0.13	1
denovo1869	Unassigned							0	1	0	0	0	0	0	0	0.13	1
denovo1870	Bacteria	Firmicutes	Clostridia	Clostridiales	Lachnospiraceae			0	0	0	0	0	0	1	0	0.13	1
denovo1871	Unassigned							0	0	0	0	1	0	0	0	0.13	1
denovo1872	Bacteria	Bacteroidetes	Bacteroidia	Bacteroidales	Prevotellaceae	Prevotella	copri	1	0	0	0	0	0	0	0	0.13	1
denovo1873	Bacteria	Firmicutes	Clostridia	Clostridiales	Peptostreptococcaceae			0	0	0	0	0	0	0	1	0.13	1
denovo1874	Bacteria	Firmicutes	Clostridia	Clostridiales	Lachnospiraceae			0	0	0	0	1	0	0	0	0.13	1
denovo1875	Bacteria	Firmicutes	Clostridia	Clostridiales	Lachnospiraceae			0	0	0	0	0	0	0	0	0.00	0
denovo1876	Bacteria	Firmicutes	Clostridia	Clostridiales	Lachnospiraceae			0	0	0	0	0	0	0	0	0.00	0
denovo1877	Bacteria	Firmicutes	Clostridia	Clostridiales	Lachnospiraceae			0	0	0	0	0	0	0	1	0.13	1
denovo1878	Bacteria	Firmicutes	Clostridia	Clostridiales	Ruminococcaceae	Oscillospira		1	38	12	6	11	76	21	4	21.13	8
denovo1879	Bacteria	Bacteroidetes	Bacteroidia	Bacteroidales	[Paraprevotellaceae]	[Prevotella]		0	0	1	0	0	0	0	0	0.13	1
denovo1880	Bacteria	Firmicutes	Clostridia	Clostridiales	Lachnospiraceae	Dorea		0	0	0	0	0	0	0	0	0.00	0
denovo1881	Bacteria	Firmicutes	Clostridia	Clostridiales	Lachnospiraceae			0	0	0	0	0	1	0	0	0.13	1
denovo1882	Bacteria	Firmicutes	Bacilli	Lactobacillales	Streptococcaceae	Streptococcus		0	1	0	49	0	0	0	0	6.25	2
denovo1883	Bacteria	Firmicutes	Clostridia	Clostridiales	Lachnospiraceae			0	1	0	0	0	0	0	0	0.13	1
denovo1884	Bacteria	Fusobacteria	Fusobacteriia	Fusobacteriales	Fusobacteriaceae	Fusobacterium		0	0	0	0	0	0	0	0	0.00	0
denovo1885	Bacteria	Firmicutes	Clostridia	Clostridiales				0	5	17	0	25	56	76	1	22.50	6
denovo1886	Bacteria	Firmicutes	Clostridia	Clostridiales	Lachnospiraceae			0	3	2	0	3	1	15	0	3.00	5
denovo1887	Bacteria	Firmicutes	Clostridia	Clostridiales	Lachnospiraceae	Blautia		0	0	0	0	0	0	0	0	0.00	0
denovo1888	Bacteria	Bacteroidetes	Bacteroidia	Bacteroidales	Prevotellaceae	Prevotella	copri	1	0	0	0	0	0	0	0	0.13	1
denovo1889	Bacteria	Bacteroidetes	Bacteroidia	Bacteroidales	Prevotellaceae	Prevotella	copri	2	2	7	0	3	5	2	4	3.13	7
denovo1890	Bacteria	Firmicutes	Clostridia	Clostridiales	Lachnospiraceae	Dorea		0	0	0	1	0	0	0	0	0.13	1
denovo1891	Bacteria	Firmicutes	Erysipelotrichi	Erysipelotrichales	Erysipelotrichaceae	Bulleidia		0	0	0	0	0	0	1	0	0.13	1
denovo1892	Bacteria	Firmicutes	Clostridia	Clostridiales	Lachnospiraceae			0	0	0	0	0	0	0	0	0.00	0
denovo1893	Bacteria	Firmicutes	Clostridia	Clostridiales	Veillonellaceae	Megasphaera		0	0	0	0	0	0	1	0	0.13	1
denovo1894	Unassigned							0	0	0	0	1	0	0	0	0.13	1
denovo1895	Unassigned							0	0	1	0	0	0	0	0	0.13	1
denovo1896	Bacteria	Firmicutes	Bacilli	Lactobacillales	Lactobacillaceae	Lactobacillus		0	0	0	0	0	0	0	0	0.00	0
denovo1897	Bacteria	Proteobacteria	Gammaproteobacteria	Aeromonadales	Succinivibrionaceae	Anaerobiospirillum		0	0	0	0	0	0	1	0	0.13	1
denovo1898	Bacteria	Firmicutes	Clostridia	Clostridiales	Clostridiaceae			0	0	0	0	0	0	0	0	0.00	0
denovo1899	Bacteria	Firmicutes	Clostridia	Clostridiales				1	1	0	0	0	0	0	0	0.25	2
denovo1900	Bacteria	Firmicutes	Clostridia	Clostridiales	Ruminococcaceae			0	0	0	0	0	0	1	0	0.13	1
denovo1901	Bacteria	Bacteroidetes	Bacteroidia	Bacteroidales	Prevotellaceae	Prevotella	copri	1	0	1	0	0	0	0	0	0.25	2
denovo1902	Bacteria	Firmicutes	Clostridia	Clostridiales	Peptococcaceae	Peptococcus		0	0	0	0	0	0	0	0	0.00	0
denovo1903	Bacteria	Firmicutes	Clostridia	Clostridiales	Lachnospiraceae			0	0	0	0	1	1	0	0	0.25	2
denovo1904	Unassigned							0	7	2	0	1	0	0	0	1.25	3
denovo1905	Bacteria	Firmicutes	Clostridia	Clostridiales	Ruminococcaceae			0	6	12	0	0	0	1	7	3.25	4
denovo1906	Bacteria	Bacteroidetes	Bacteroidia	Bacteroidales	Bacteroidaceae	Bacteroides		0	0	0	0	0	0	0	0	0.00	0
denovo1907	Bacteria	Firmicutes	Clostridia	Clostridiales	Lachnospiraceae			0	0	0	0	0	1	0	0	0.13	1
denovo1908	Bacteria	Actinobacteria	Coriobacteriia	Coriobacteriales	Coriobacteriaceae	Slackia		0	0	0	0	0	0	0	0	0.00	0
denovo1909	Bacteria	Firmicutes	Clostridia	Clostridiales				0	0	0	0	0	0	0	0	0.00	0
denovo1910	Bacteria	Firmicutes	Clostridia	Clostridiales	Lachnospiraceae			0	0	0	1	0	0	0	0	0.13	1
denovo1911	Bacteria	Actinobacteria	Coriobacteriia	Coriobacteriales	Coriobacteriaceae	Collinsella		1	0	2	0	1	0	1	0	0.63	4
denovo1912	Bacteria	Bacteroidetes	Bacteroidia	Bacteroidales	Prevotellaceae	Prevotella	copri	0	0	1	0	0	0	0	0	0.13	1
denovo1913	Bacteria	Proteobacteria	Gammaproteobacteria	Aeromonadales	Succinivibrionaceae	Anaerobiospirillum		0	0	0	0	0	0	0	0	0.00	0
denovo1914	Bacteria	Firmicutes	Clostridia	Clostridiales	Lachnospiraceae			0	0	0	0	0	0	0	0	0.00	0
denovo1915	Bacteria	Firmicutes	Erysipelotrichi	Erysipelotrichales	Erysipelotrichaceae	Bulleidia	p-1630-c5	0	0	0	0	1	0	0	0	0.13	1
denovo1916	Bacteria	Firmicutes	Clostridia	Clostridiales				0	2	0	0	0	2	1	0	0.63	3
denovo1917	Bacteria	Bacteroidetes	Bacteroidia	Bacteroidales	Prevotellaceae	Prevotella	copri	0	0	0	0	1	0	0	0	0.13	1
denovo1918	Bacteria	Firmicutes	Clostridia	Clostridiales	Lachnospiraceae			1	1	0	0	0	0	0	0	0.25	2
denovo1919	Bacteria	Firmicutes	Clostridia	Clostridiales	Lachnospiraceae			0	0	0	1	0	0	0	0	0.13	1
denovo1920	Bacteria	Firmicutes	Erysipelotrichi	Erysipelotrichales	Erysipelotrichaceae	Allobaculum		0	0	0	0	0	0	0	0	0.00	0
denovo1921	Bacteria	Firmicutes	Clostridia	Clostridiales	Lachnospiraceae			0	0	0	5	3	2	3	0	1.63	4
denovo1922	Bacteria	Firmicutes	Clostridia	Clostridiales	Lachnospiraceae			0	0	0	0	0	1	0	0	0.13	1
denovo1923	Bacteria	Bacteroidetes	Bacteroidia	Bacteroidales	Prevotellaceae	Prevotella	copri	1	0	0	0	0	0	0	0	0.13	1
denovo1924	Bacteria	Bacteroidetes	Bacteroidia	Bacteroidales	Porphyromonadaceae	Parabacteroides		0	0	0	0	0	2	0	0	0.25	1
denovo1925	Bacteria	Bacteroidetes	Bacteroidia	Bacteroidales	Bacteroidaceae	Bacteroides		0	0	0	0	0	1	0	0	0.13	1
denovo1926	Bacteria	Bacteroidetes	Bacteroidia	Bacteroidales	Prevotellaceae	Prevotella	copri	1	0	0	0	0	0	0	0	0.13	1
denovo1927	Bacteria	Proteobacteria	Gammaproteobacteria	Aeromonadales	Succinivibrionaceae	Succinivibrio		0	0	0	0	0	0	0	0	0.00	0
denovo1928	Bacteria	Firmicutes	Clostridia	Clostridiales	Lachnospiraceae	Blautia		0	0	0	0	1	0	0	0	0.13	1
denovo1929	Bacteria	Firmicutes	Clostridia	Clostridiales	[Mogibacteriaceae]			0	0	0	0	1	0	0	0	0.13	1
denovo1930	Unassigned							0	0	0	0	0	0	1	0	0.13	1
denovo1931	Bacteria	Firmicutes	Clostridia	Clostridiales				0	0	0	0	0	0	0	0	0.00	0
denovo1932	Bacteria	Firmicutes	Clostridia	Clostridiales				0	0	0	0	0	0	1	0	0.13	1
denovo1933	Bacteria	Firmicutes	Clostridia	Clostridiales				0	1	0	0	0	0	0	0	0.13	1
denovo1934	Bacteria	Firmicutes	Clostridia	Clostridiales	Lachnospiraceae			0	0	0	1	0	0	0	0	0.13	1
denovo1935	Bacteria	Firmicutes	Clostridia	Clostridiales	Clostridiaceae			0	0	0	0	0	0	0	1	0.13	1
denovo1936	Bacteria	Firmicutes	Erysipelotrichi	Erysipelotrichales	Erysipelotrichaceae			0	0	0	0	0	0	0	0	0.00	0
denovo1937	Bacteria	Firmicutes	Erysipelotrichi	Erysipelotrichales	Erysipelotrichaceae	Bulleidia	p-1630-c5	22	34	56	0	99	14	44	75	43.00	7
denovo1938	Bacteria	Bacteroidetes	Bacteroidia	Bacteroidales	[Odoribacteraceae]	Odoribacter		0	0	0	0	0	0	0	0	0.00	0
denovo1939	Bacteria	Firmicutes	Clostridia	Clostridiales	Lachnospiraceae	Blautia	producta	0	0	0	0	0	0	0	0	0.00	0
denovo1940	Unassigned							1	0	0	0	0	0	0	0	0.13	1
denovo1941	Bacteria	Firmicutes	Clostridia	Clostridiales	Clostridiaceae	Clostridium	perfringens	0	0	0	0	0	0	0	0	0.00	0
denovo1942	Bacteria	Bacteroidetes	Bacteroidia	Bacteroidales	Bacteroidaceae	Bacteroides		0	0	0	1	0	0	0	0	0.13	1
denovo1943	Bacteria	Firmicutes	Clostridia	Clostridiales	Veillonellaceae	Acidaminococcus		0	96	0	0	0	0	0	1	12.13	2
denovo1944	Bacteria	Bacteroidetes	Bacteroidia	Bacteroidales	Rikenellaceae			0	0	0	0	0	13	8	0	2.63	2
denovo1945	Bacteria	Firmicutes	Clostridia	Clostridiales	Lachnospiraceae	Blautia		0	0	0	0	0	0	0	0	0.00	0
denovo1946	Bacteria	Bacteroidetes	Bacteroidia	Bacteroidales	Bacteroidaceae	Bacteroides	plebeius	0	0	0	2	0	0	0	0	0.25	1
denovo1947	Bacteria	Bacteroidetes	Bacteroidia	Bacteroidales	Prevotellaceae	Prevotella	copri	0	0	1	0	0	0	0	0	0.13	1
denovo1948	Unassigned							0	0	0	0	0	0	0	0	0.00	0
denovo1949	Bacteria	Firmicutes	Clostridia	Clostridiales	Lachnospiraceae	[Ruminococcus]		0	0	0	0	0	0	0	0	0.00	0
denovo1950	Bacteria	Bacteroidetes	Bacteroidia	Bacteroidales	Prevotellaceae	Prevotella	copri	0	1	2	0	0	0	0	1	0.50	3
denovo1951	Bacteria	Firmicutes	Clostridia	Clostridiales	Veillonellaceae	Acidaminococcus		0	1	0	0	0	0	0	0	0.13	1
denovo1952	Bacteria	Firmicutes	Erysipelotrichi	Erysipelotrichales	Erysipelotrichaceae			0	0	0	0	0	0	0	0	0.00	0
denovo1953	Bacteria	Firmicutes	Clostridia	Clostridiales	Lachnospiraceae	[Ruminococcus]		0	0	0	0	0	0	0	0	0.00	0
denovo1954	Bacteria	Firmicutes	Clostridia	Clostridiales	Lachnospiraceae			0	0	0	0	0	1	1	0	0.25	2
denovo1955	Bacteria	Bacteroidetes	Bacteroidia	Bacteroidales	Bacteroidaceae	Bacteroides		0	0	0	0	0	0	3	0	0.38	1
denovo1956	Bacteria	Firmicutes	Clostridia	Clostridiales	Lachnospiraceae			0	0	0	1	0	0	0	0	0.13	1
denovo1957	Unassigned							0	0	0	0	0	0	0	0	0.00	0
denovo1958	Bacteria	Firmicutes	Clostridia	Clostridiales	Lachnospiraceae	Blautia	producta	0	0	0	5	0	0	0	0	0.63	1
denovo1959	Bacteria	Bacteroidetes	Bacteroidia	Bacteroidales	Prevotellaceae	Prevotella	copri	1	0	0	0	0	0	0	0	0.13	1
denovo1960	Bacteria	Firmicutes	Clostridia	Clostridiales	Clostridiaceae			0	0	0	0	0	0	0	0	0.00	0
denovo1961	Bacteria	Firmicutes	Clostridia	Clostridiales	Lachnospiraceae	Blautia		0	0	0	1	0	0	0	0	0.13	1
denovo1962	Bacteria	Firmicutes	Clostridia	Clostridiales	Clostridiaceae	Clostridium		0	0	0	0	0	0	0	1	0.13	1
denovo1963	Bacteria	Firmicutes	Bacilli	Lactobacillales	Lactobacillaceae	Lactobacillus		0	0	0	0	0	0	0	0	0.00	0
denovo1964	Bacteria	Firmicutes	Clostridia	Clostridiales	Lachnospiraceae	Blautia		0	0	0	1	0	0	0	0	0.13	1
denovo1965	Bacteria	Firmicutes	Clostridia	Clostridiales				0	0	0	0	1	1	2	0	0.50	3
denovo1966	Bacteria	Bacteroidetes	Bacteroidia	Bacteroidales	Bacteroidaceae	Bacteroides		0	0	0	0	0	0	0	0	0.00	0
denovo1967	Bacteria	Firmicutes	Clostridia	Clostridiales	Peptostreptococcaceae			0	0	0	0	0	0	0	0	0.00	0
denovo1968	Bacteria	Firmicutes	Erysipelotrichi	Erysipelotrichales	Erysipelotrichaceae	Bulleidia	p-1630-c5	0	0	0	0	0	0	1	0	0.13	1
denovo1969	Bacteria	Firmicutes	Erysipelotrichi	Erysipelotrichales	Erysipelotrichaceae			0	0	0	0	0	0	0	0	0.00	0
denovo1970	Bacteria	Bacteroidetes	Bacteroidia	Bacteroidales	[Paraprevotellaceae]	CF231		0	0	0	0	0	0	0	0	0.00	0
denovo1971	Bacteria	Firmicutes	Clostridia	Clostridiales	Lachnospiraceae			0	0	0	0	0	0	0	0	0.00	0
denovo1972	Bacteria	Firmicutes	Clostridia	Clostridiales	Clostridiaceae			0	0	0	0	0	0	0	0	0.00	0
denovo1973	Bacteria	Firmicutes	Clostridia	Clostridiales	Lachnospiraceae			0	0	0	0	0	1	0	0	0.13	1
denovo1974	Bacteria	Firmicutes	Clostridia	Clostridiales				0	0	0	0	0	0	1	0	0.13	1
denovo1975	Bacteria	Bacteroidetes	Bacteroidia	Bacteroidales	Prevotellaceae	Prevotella	copri	0	0	0	0	0	1	0	0	0.13	1
denovo1976	Bacteria	Firmicutes	Erysipelotrichi	Erysipelotrichales	Erysipelotrichaceae	[Eubacterium]	cylindroides	56	424	5	17	1	5	78	227	101.63	8
denovo1977	Bacteria	Bacteroidetes	Bacteroidia	Bacteroidales	Bacteroidaceae	Bacteroides		0	0	1	0	0	0	0	0	0.13	1
denovo1978	Bacteria	Firmicutes	Clostridia	Clostridiales	Lachnospiraceae	Dorea		0	0	0	0	0	0	0	0	0.00	0
denovo1979	Bacteria	Firmicutes	Clostridia	Clostridiales	Clostridiaceae			0	0	0	0	0	0	0	0	0.00	0
denovo1980	Bacteria	Firmicutes	Clostridia	Clostridiales	Lachnospiraceae			0	0	0	1	0	0	0	0	0.13	1
denovo1981	Bacteria	Firmicutes	Erysipelotrichi	Erysipelotrichales	Erysipelotrichaceae	[Eubacterium]	biforme	0	0	0	0	0	0	0	0	0.00	0
denovo1982	Bacteria	Firmicutes	Clostridia	Clostridiales	Lachnospiraceae	[Ruminococcus]	gnavus	0	0	0	0	0	0	0	0	0.00	0
denovo1983	Bacteria	Bacteroidetes	Bacteroidia	Bacteroidales	Prevotellaceae	Prevotella	copri	0	0	0	0	0	0	0	1	0.13	1
denovo1984	Bacteria	Firmicutes	Clostridia	Clostridiales	Lachnospiraceae	Blautia		0	1	0	0	1	0	0	0	0.25	2
denovo1985	Bacteria	Firmicutes	Clostridia	Clostridiales	Lachnospiraceae	Blautia	producta	0	0	0	0	0	0	0	0	0.00	0
denovo1986	Bacteria	Bacteroidetes	Bacteroidia	Bacteroidales	Prevotellaceae	Prevotella	copri	1	2	2	0	0	0	1	0	0.75	4
denovo1987	Bacteria	Firmicutes	Clostridia	Clostridiales				0	0	0	2	0	0	0	0	0.25	1
denovo1988	Bacteria	Bacteroidetes	Bacteroidia	Bacteroidales	Porphyromonadaceae	Parabacteroides		0	0	0	1	0	0	0	0	0.13	1
denovo1989	Bacteria	Firmicutes	Clostridia	Clostridiales	Lachnospiraceae	Blautia	producta	0	0	0	1	0	0	0	0	0.13	1
denovo1990	Bacteria	Firmicutes	Clostridia	Clostridiales	Lachnospiraceae	Clostridium		0	0	0	0	0	0	0	0	0.00	0
denovo1991	Bacteria	Firmicutes	Clostridia	Clostridiales	Ruminococcaceae			0	0	0	0	0	0	0	0	0.00	0
denovo1992	Bacteria	Firmicutes	Bacilli	Lactobacillales	Streptococcaceae	Streptococcus		0	0	0	0	0	0	0	0	0.00	0
denovo1993	Bacteria	Bacteroidetes	Bacteroidia	Bacteroidales	Bacteroidaceae	Bacteroides		0	0	0	0	0	0	0	0	0.00	0
denovo1994	Bacteria	Firmicutes	Clostridia	Clostridiales	Lachnospiraceae			0	5	0	2	2	2	2	2	1.88	6
denovo1995	Bacteria	Proteobacteria	Alphaproteobacteria	Rickettsiales	mitochondria			0	0	0	0	0	0	0	0	0.00	0
denovo1996	Bacteria	Firmicutes	Clostridia	Clostridiales	Lachnospiraceae			0	1	0	0	0	0	0	0	0.13	1
denovo1997	Bacteria	Firmicutes	Clostridia	Clostridiales	Lachnospiraceae	[Ruminococcus]		0	0	0	0	0	0	0	0	0.00	0
denovo1998	Bacteria	Bacteroidetes	Bacteroidia	Bacteroidales	Prevotellaceae	Prevotella	copri	1	0	0	0	0	0	0	0	0.13	1
[truncated: 6,258 more rows]
