# Supplementary material for: Correlations between behavior and hormone concentrations or gut microbiome imply that domestic cats (Felis silvestris catus) living in a group are not like ‘groupmates’
Source: PLoS One. 2022 Jul 27;17(7):e0269589. doi: 10.1371/journal.pone.0269589 (PMC9328509; doi:10.1371/journal.pone.0269589)
Supplement: S11 Table — (CSV) [file pone.0269589.s014.csv]

	cat1	cat2	cat3	cat4	cat6	cat7	cat8	cat9
cat1	0	0.335867858	0.553213069	0.522031384	0.365157915	0.438275528	0.480274333	0.358494763
cat2	0.335867858	0	0.644828377	0.491209983	0.324553544	0.492137799	0.501501331	0.404010761
cat3	0.553213069	0.644828377	0	0.541701904	0.415700217	0.346007006	0.304384047	0.34923126
cat4	0.522031384	0.491209983	0.541701904	0	0.400503981	0.324121302	0.34064765	0.363685701
cat6	0.365157915	0.324553544	0.415700217	0.400503981	0	0.341675647	0.295068142	0.197182073
cat7	0.438275528	0.492137799	0.346007006	0.324121302	0.341675647	0	0.226911087	0.276136681
cat8	0.480274333	0.501501331	0.304384047	0.34064765	0.295068142	0.226911087	0	0.290100412
cat9	0.358494763	0.404010761	0.34923126	0.363685701	0.197182073	0.276136681	0.290100412	0
