# Supplementary material for: Correlations between behavior and hormone concentrations or gut microbiome imply that domestic cats (Felis silvestris catus) living in a group are not like ‘groupmates’
Source: PLoS One. 2022 Jul 27;17(7):e0269589. doi: 10.1371/journal.pone.0269589 (PMC9328509; doi:10.1371/journal.pone.0269589)
Supplement: S12 Table — (CSV) [file pone.0269589.s015.csv]

	PCoA 1	PCoA 2	PCoA 3	PCoA 4	PCoA 5	PCoA 6	PCoA 7	PCoA 8	Oxytocin_ave	Cortisol_ave	Testosterone_ave	Grooming_a	Grooming_p	Grooming_total	Rubbing_a	Rubbing_p	Rubbing_total	Follow_a	Follow_p	Follow_total	Play_a	Play_p	Play_total	Entering bed_a	Entering bed_p	Entering_total	Escape_a	Escape_p	Escape_total	Attack_a	Attack_p	Attack_total	Food share_a	Bed share_a	Sniff_a	Sniff_p	Sniff_total
Risona	-0.254377336	0.133469619	0.152402161	-0.051250894	-0.055659145	-0.021107972	-0.008589235	0.00622223	1926.525	8.936	1.491	22.759	63.457	86.216	0.254	0.014	0.268	0.254	0.043	0.296	0.240	0.127	0.366	0.747	0.327	1.074	0.014	0.000	0.014	0.014	0.028	0.042	2.015	1442.667	1.057	0.851	1.908
Milk	-0.335655517	-0.01823393	-0.10072201	-0.040718698	0.071832547	-0.014081882	0.040359601	-0.011237703	2206.613	20.006	2.423	0	0	0	0	0	0	0	0.165	0.165	0	0	0	0	0	0	0.187	0.067	0.254	0.187	0.1	0.287	0	0	0	0.077	0.077
Keita	0.254486607	0.189361287	0.012201845	0.052430915	0.040671369	-0.048821659	0.049970785	0.01598804	1883.563	21.548	2.787	3.656	0.000	3.656	0.000	0.212	0.212	0.000	0.081	0.081	0.000	0.000	0.000	0.078	0.343	0.421	0.078	0.011	0.089	0.000	0.000	0.000	0.471	1313.795	0.155	0.771	0.926
Kurumi	0.012448472	-0.287792234	0.063008827	0.062047092	-0.022370061	-0.034062889	0.032162178	0.015965553	5955.199	22.355	2.07	0.000	4.638	4.638	0.000	0.000	0.000	0.000	0.000	0.000	0.000	0.000	0.000	0.134	0.212	0.345	0.000	0.000	0.000	0.011	0.000	0.011	0.000	2138.759	0.078	0.312	0.390
Raou	-0.080020335	0.040136646	-0.118875606	0.071202177	-0.029300697	0.010816002	-0.059191507	0.043208931	3010.388	14.606	2.551	2.618	0.515	3.134	0.000	0.067	0.067	0.011	0.011	0.022	0.000	0.000	0.000	0.056	0.145	0.201	0.011	0.033	0.045	0.000	0.022	0.022	0.000	1081.779	0.579	0.446	1.025
Haru	0.099518773	-0.048020991	0.094187005	-0.040163886	0.093363868	0.061527809	-0.045247829	0.009661914	2890.56	25.253	19.383	0.000	8.150	8.150	0.045	0.022	0.067	0.000	0.000	0.000	0.000	0.000	0.000	0.390	0.279	0.669	0.033	0.000	0.033	0.011	0.056	0.067	0.000	2816.844	0.724	0.557	1.282
Kashiyuka	0.140116283	-0.03313599	-0.040363354	-0.040050742	-0.008763288	-0.073412389	-0.061366041	-0.04148981	2835.36	22.025	2.345	15.532	0.000	15.532	0.000	0.033	0.033	0.000	0.011	0.011	0.000	0.000	0.000	0.312	0.212	0.524	0.022	0.045	0.067	0.078	0.033	0.111	0.000	2381.681	0.568	0.423	0.992
Shion	-0.014444514	0.043930505	0.006015692	0.120142853	-0.028309021	0.069749121	0.013646412	-0.045073026	3448.909	17.643	3.206	0.000	4.847	4.847	0.089	0.011	0.100	0.011	0.000	0.011	0.000	0.000	0.000	0.167	0.212	0.379	0.033	0.022	0.056	0.033	0.022	0.056	0.000	1587.313	0.446	0.657	1.103
